# Supplementary material for: 1-{(E)-[(2E)-3-(4-Meth­oxy­phen­yl)-1-phenyl­prop-2-en-1-yl­idene]amino}-3-phenyl­urea: crystal structure and Hirshfeld surface analysis
Source: Acta Crystallogr E Crystallogr Commun. 2017 Oct 6;73(Pt 11):1607–11. doi: 10.1107/S2056989017014128 (PMC5683474; doi:10.1107/S2056989017014128)
Supplement: Supplementary file 2 [file e-73-01607-Isup2.hkl]

data_I                                                                          
_shelx_title ' ps4mx'                                                           
_shelx_refln_list_code          4                                               
_shelx_F_calc_maximum      180.37                                               
_exptl_crystal_F_000       784.00                                               
_reflns_d_resolution_high  0.8133                                               
                                                                                
loop_                                                                           
 _space_group_symop_operation_xyz                                               
 'x, y, z'                                                                      
 '-x+1/2, y+1/2, -z+1/2'                                                        
 '-x, -y, -z'                                                                   
 'x-1/2, -y-1/2, z-1/2'                                                         
                                                                                
_cell_length_a     9.2879                                                       
_cell_length_b    21.9137                                                       
_cell_length_c     9.6740                                                       
_cell_angle_alpha  90.000                                                       
_cell_angle_beta  105.187                                                       
_cell_angle_gamma  90.000                                                       
                                                                                
_shelx_F_squared_multiplier     1.000                                           
                                                                                
loop_                                                                           
 _refln_index_h                                                                 
 _refln_index_k                                                                 
 _refln_index_l                                                                 
 _refln_F_squared_calc                                                          
 _refln_F_squared_meas                                                          
 _refln_F_squared_sigma                                                         
 _refln_observed_status                                                         
   2   0   0          6.11         24.09         1.50 o                         
   4   0   0       2204.82       2391.47        10.52 o                         
   6   0   0       2140.65       2216.05        21.67 o                         
   8   0   0         19.26         12.20         1.53 o                         
  10   0   0         21.60         32.65         4.63 o                         
   1   1   0         52.07         41.64         1.14 o                         
   2   1   0      16477.93      15774.88        42.65 o                         
   3   1   0         55.89         54.41         0.94 o                         
   4   1   0         56.95         61.59         1.26 o                         
   5   1   0       1127.87       1343.85         9.72 o                         
   6   1   0        120.85         99.54         2.66 o                         
   7   1   0         78.38         89.20         2.79 o                         
   8   1   0         70.54         63.91         2.12 o                         
   9   1   0        161.64        131.31         5.83 o                         
  10   1   0         15.59         17.70         1.78 o                         
   0   2   0          6.04         17.67         0.77 o                         
   1   2   0       1427.12       1282.97         5.19 o                         
   2   2   0       1775.41       1786.11         7.69 o                         
   3   2   0        121.50        129.48         1.48 o                         
   4   2   0       1598.36       1748.69        11.36 o                         
   5   2   0        800.22        923.21         6.69 o                         
   6   2   0        115.98         97.37         2.51 o                         
   7   2   0          2.71          3.08         0.85 o                         
   8   2   0        160.24        141.49         3.39 o                         
   9   2   0          0.13          2.77         1.79 o                         
  10   2   0        480.11        527.45         8.21 o                         
   1   3   0       3810.24       3660.51        16.95 o                         
   2   3   0        980.25       1039.55        11.49 o                         
   3   3   0       1152.67       1264.84         6.93 o                         
   4   3   0        327.47        387.49         3.37 o                         
   5   3   0        936.38       1036.10         6.09 o                         
   6   3   0         26.15         25.85         1.31 o                         
   7   3   0       1009.75        952.31         9.73 o                         
   8   3   0         19.32         21.27         1.63 o                         
   9   3   0        168.04        157.77         5.41 o                         
  10   3   0         42.68         37.64         2.76 o                         
   0   4   0       6980.00       6652.12        13.46 o                         
   1   4   0       4548.39       4446.33        10.20 o                         
   2   4   0        226.54        220.67         2.67 o                         
   3   4   0       2296.23       2483.67        12.36 o                         
   4   4   0         82.37         77.90         1.44 o                         
   5   4   0        360.58        338.26         3.70 o                         
   6   4   0         44.05         34.79         1.66 o                         
   7   4   0        199.69        190.10         4.20 o                         
   8   4   0          6.79          7.38         1.27 o                         
   9   4   0        328.74        324.90         6.16 o                         
  10   4   0         60.50         53.45         2.72 o                         
   1   5   0       1556.19       1539.47        12.76 o                         
   2   5   0        412.79        420.61         4.47 o                         
   3   5   0        321.38        322.59         3.26 o                         
   4   5   0         58.68         54.19         1.42 o                         
   5   5   0        529.38        493.47         4.89 o                         
   6   5   0        277.65        262.09         4.51 o                         
   7   5   0        449.97        391.98         6.00 o                         
   8   5   0        381.74        413.08         5.84 o                         
   9   5   0        108.59         97.95         3.86 o                         
  10   5   0          2.85          1.68         1.10 o                         
   0   6   0       1368.08       1420.05         6.54 o                         
   1   6   0       7875.30       7814.18        48.63 o                         
   2   6   0        180.41        161.10         1.97 o                         
   3   6   0          2.77          6.91         0.56 o                         
   4   6   0        817.25        929.14         7.92 o                         
   5   6   0        108.83        117.00         2.61 o                         
   6   6   0        337.00        323.76         5.50 o                         
   7   6   0         10.04         20.02         1.47 o                         
   8   6   0        822.86        771.30         8.46 o                         
   9   6   0        138.07        134.19         3.95 o                         
  10   6   0         50.94         56.85         2.43 o                         
   1   7   0       1392.24       1417.73         8.61 o                         
   2   7   0       1476.90       1551.76        13.18 o                         
   3   7   0       1386.57       1505.33         7.27 o                         
   4   7   0          0.44          2.37         0.88 o                         
   5   7   0         40.64         37.55         1.79 o                         
   6   7   0          1.96          2.59         0.89 o                         
   7   7   0         17.45         19.68         1.12 o                         
   8   7   0        152.34        144.59         3.50 o                         
   9   7   0        423.06        418.46         6.72 o                         
  10   7   0          2.45          5.11         1.55 o                         
   0   8   0       4230.96       4394.85        16.48 o                         
   1   8   0         71.38         63.25         1.26 o                         
   2   8   0        616.66        642.41         4.81 o                         
   3   8   0         62.39         85.42         2.13 o                         
   4   8   0        809.65        843.16         8.57 o                         
   5   8   0          0.37          0.99         0.82 o                         
   6   8   0        128.17        125.99         3.50 o                         
   7   8   0        224.84        207.14         3.62 o                         
   8   8   0        161.73        164.07         4.22 o                         
   9   8   0         42.51         43.10         2.30 o                         
  10   8   0        110.96        109.41         3.46 o                         
   1   9   0       1377.35       1424.02         6.69 o                         
   2   9   0        999.49       1111.34         7.83 o                         
   3   9   0        172.73        176.95         3.14 o                         
   4   9   0        159.61        180.67         3.26 o                         
   5   9   0         11.17          5.70         0.90 o                         
   6   9   0        105.46        105.22         3.54 o                         
   7   9   0        247.32        236.45         4.19 o                         
   8   9   0        178.60        171.85         5.56 o                         
   9   9   0          0.77          0.57         0.81 o                         
  10   9   0        351.32        437.52         9.94 o                         
   0  10   0       4757.86       5043.22        22.73 o                         
   1  10   0       1500.03       1619.56         7.37 o                         
   2  10   0       3419.41       3656.15        19.96 o                         
   3  10   0        780.70        846.63         7.83 o                         
   4  10   0        336.41        353.75         5.51 o                         
   5  10   0         10.06         15.59         1.95 o                         
   6  10   0        408.16        386.75         7.48 o                         
   7  10   0        591.11        582.83         6.67 o                         
   8  10   0         89.25         77.96         3.23 o                         
   9  10   0         65.97         77.46         2.63 o                         
  10  10   0         29.93         29.85         2.11 o                         
   1  11   0         61.24         66.53         1.66 o                         
   2  11   0         18.22         10.59         0.85 o                         
   3  11   0         34.17         27.45         1.64 o                         
   4  11   0        166.35        162.60         3.96 o                         
   5  11   0       1626.17       1669.66        18.87 o                         
   6  11   0         15.90         15.67         1.79 o                         
   7  11   0         67.87         69.87         2.40 o                         
   8  11   0         28.19         30.84         2.01 o                         
   9  11   0          0.41          0.28         0.86 o                         
   0  12   0        677.51        639.54         8.16 o                         
   1  12   0        152.26        158.45         2.65 o                         
   2  12   0        593.53        593.69         5.46 o                         
   3  12   0        240.73        237.51         4.00 o                         
   4  12   0         62.94         62.89         2.64 o                         
   5  12   0        289.47        275.49         6.24 o                         
   6  12   0        568.49        526.96         5.75 o                         
   7  12   0        111.33        103.19         2.73 o                         
   8  12   0         13.72         11.50         1.38 o                         
   9  12   0         27.87         26.91         1.62 o                         
   1  13   0       1199.09       1205.74         7.96 o                         
   2  13   0        284.80        275.42         4.22 o                         
   3  13   0         92.68        105.87         3.02 o                         
   4  13   0         93.95         84.56         3.11 o                         
   5  13   0         92.55        101.65         3.56 o                         
   6  13   0        405.89        357.73         4.58 o                         
   7  13   0        461.90        459.18         6.52 o                         
   8  13   0         16.16         15.18         1.48 o                         
   9  13   0         50.59         63.29         2.27 o                         
   0  14   0        724.30        713.34         7.80 o                         
   1  14   0          8.74          8.66         0.93 o                         
   2  14   0       1085.21       1027.92         9.95 o                         
   3  14   0         21.86         24.93         1.64 o                         
   4  14   0        222.02        191.82         5.19 o                         
   5  14   0        133.42        136.47         2.94 o                         
   6  14   0        108.67         93.68         2.73 o                         
   7  14   0        196.60        176.94         4.36 o                         
   8  14   0         86.95         75.12         2.85 o                         
   9  14   0         12.07         14.02         1.21 o                         
   1  15   0        460.29        459.71         5.44 o                         
   2  15   0        190.48        178.57         3.76 o                         
   3  15   0        180.45        161.94         3.98 o                         
   4  15   0          2.57          4.13         1.13 o                         
   5  15   0         54.05         59.17         1.91 o                         
   6  15   0        345.06        301.04         4.76 o                         
   7  15   0        116.65        109.49         3.68 o                         
   8  15   0         36.38         34.08         2.13 o                         
   9  15   0          6.94         16.15         2.52 o                         
   0  16   0         26.60         25.10         2.22 o                         
   1  16   0        119.08        123.28         2.83 o                         
   2  16   0        844.30        812.75         9.61 o                         
   3  16   0        248.08        246.76         5.02 o                         
   4  16   0         10.36         10.96         1.00 o                         
   5  16   0        203.74        187.71         3.78 o                         
   6  16   0          2.48          1.65         1.07 o                         
   7  16   0          0.82          0.11         1.28 o                         
   8  16   0         50.95         58.86         2.55 o                         
   1  17   0          1.46          1.91         0.77 o                         
   2  17   0        134.71        134.14         4.03 o                         
   3  17   0        513.55        490.19         5.46 o                         
   4  17   0        558.06        520.91         5.73 o                         
   5  17   0         35.07         40.57         1.85 o                         
   6  17   0         93.93         90.74         3.35 o                         
   7  17   0         29.88         29.14         2.04 o                         
   8  17   0          9.73         11.16         1.76 o                         
   0  18   0         84.11         67.07         3.57 o                         
   1  18   0         87.68         90.81         3.14 o                         
   2  18   0        968.29        913.68         6.84 o                         
   3  18   0         20.18         18.11         1.20 o                         
   4  18   0          5.77         10.05         1.22 o                         
   5  18   0         15.33         12.17         1.49 o                         
   6  18   0          1.37          0.89         1.51 o                         
   7  18   0        154.22        157.12         6.51 o                         
   8  18   0          2.03          3.60         1.05 o                         
   1  19   0        487.49        443.19         4.84 o                         
   2  19   0         59.68         36.26         1.62 o                         
   3  19   0        110.78        102.99         2.86 o                         
   4  19   0         92.66         90.00         3.83 o                         
   5  19   0          1.78          3.04         1.33 o                         
   6  19   0         36.13         37.05         3.14 o                         
   7  19   0        164.20        161.66         5.13 o                         
   0  20   0         42.49         46.41         2.69 o                         
   1  20   0        273.76        287.11         4.39 o                         
   2  20   0         89.16         85.60         2.62 o                         
   3  20   0          2.15          1.50         1.16 o                         
   4  20   0         18.32         16.88         1.91 o                         
   5  20   0        690.61        684.95        10.41 o                         
   6  20   0         25.40         33.44         2.26 o                         
   7  20   0          0.02         -0.35         0.99 o                         
   1  21   0         73.85         80.57         2.80 o                         
   2  21   0         96.96        100.33         3.11 o                         
   3  21   0         33.30         28.14         2.15 o                         
   4  21   0         39.81         54.18         2.86 o                         
   5  21   0         49.42         52.94         2.97 o                         
   6  21   0          0.57          2.77         1.72 o                         
   0  22   0         25.09         20.66         2.60 o                         
   1  22   0         78.99         74.38         2.81 o                         
   2  22   0        121.26        121.76         3.55 o                         
   3  22   0         16.82         15.43         2.05 o                         
   4  22   0          5.19          4.55         1.74 o                         
   5  22   0         50.91         47.27         2.62 o                         
   6  22   0        110.96        130.80         4.05 o                         
   1  23   0         33.58         33.08         1.97 o                         
   2  23   0          5.79          2.63         1.02 o                         
   3  23   0          0.32          2.13         1.45 o                         
   4  23   0        207.83        247.00         6.68 o                         
   5  23   0          3.91          4.13         1.06 o                         
   0  24   0         21.54         24.62         2.23 o                         
   1  24   0         12.10          8.45         1.17 o                         
   2  24   0         60.67         67.21         2.85 o                         
   3  24   0         14.05         11.52         1.88 o                         
   4  24   0          0.80         -0.17         1.43 o                         
   1  25   0         84.25         92.97         3.53 o                         
   2  25   0          7.82         10.95         1.69 o                         
   3  25   0        103.63        111.00         4.07 o                         
   4  25   0          2.19          1.85         0.93 o                         
   0  26   0        146.56        222.04         6.83 o                         
   1  26   0        194.15        217.33         4.68 o                         
   2  26   0          6.78          7.17         1.09 o                         
 -11   0   1         40.32         35.52         2.58 o                         
  -9   0   1         69.71         70.91         5.48 o                         
  -7   0   1         25.68         23.71         2.24 o                         
  -5   0   1        641.96        726.63        11.02 o                         
  -3   0   1      12009.60      11475.84        72.48 o                         
  -1   0   1        671.17        658.78        10.74 o                         
   1   0   1         39.37         48.95         1.43 o                         
   3   0   1        342.43        333.81         4.62 o                         
   5   0   1         99.98         80.96         3.05 o                         
   7   0   1        327.73        329.69         8.00 o                         
   9   0   1          0.07         -0.42         2.69 o                         
 -11   1   1          0.25         -0.25         1.37 o                         
 -10   1   1          1.36          2.50         1.96 o                         
  -9   1   1        171.95        163.31         5.68 o                         
  -8   1   1         27.89         25.48         1.48 o                         
  -7   1   1          4.68          3.13         0.89 o                         
  -6   1   1          7.58          9.58         0.97 o                         
  -5   1   1       2809.97       3137.20        16.89 o                         
  -4   1   1        118.59        129.52         1.79 o                         
  -3   1   1         47.96         56.60         0.81 o                         
  -2   1   1       1045.04       1000.43        11.39 o                         
  -1   1   1          4.55          7.95         0.65 o                         
   0   1   1       3395.55       3283.64        17.22 o                         
   1   1   1        699.96        705.42         4.04 o                         
   2   1   1       1409.28       1492.67         8.52 o                         
   3   1   1         24.86         22.70         0.63 o                         
   4   1   1         45.23         51.22         1.29 o                         
   5   1   1        843.27        832.61         6.00 o                         
   6   1   1        416.01        436.36         5.65 o                         
   7   1   1         67.41         71.62         2.55 o                         
   8   1   1         77.69         79.01         3.31 o                         
   9   1   1          0.19          1.76         2.02 o                         
  10   1   1         93.43         85.05         2.92 o                         
 -11   2   1         43.19         37.70         2.19 o                         
 -10   2   1          1.47          1.52         2.02 o                         
  -9   2   1        410.69        398.80         9.98 o                         
  -8   2   1        337.40        330.60         4.63 o                         
  -7   2   1        180.47        165.37         4.12 o                         
  -6   2   1        244.94        260.19         4.10 o                         
  -5   2   1       1359.74       1510.54         8.48 o                         
  -4   2   1        276.95        277.16         2.65 o                         
  -3   2   1      11056.65      11430.63        51.52 o                         
  -2   2   1      18423.94      16595.97        59.34 o                         
  -1   2   1         23.91         25.74         2.50 o                         
   0   2   1         18.47         10.60         0.68 o                         
   1   2   1       1033.29       1038.07         5.42 o                         
   2   2   1        567.55        646.35         3.39 o                         
   3   2   1        217.34        220.41         2.31 o                         
   4   2   1       5347.21       5746.09        40.81 o                         
   5   2   1         26.89         28.35         1.37 o                         
   6   2   1        318.40        314.01         4.82 o                         
   7   2   1        609.27        600.18         6.87 o                         
   8   2   1        156.39        126.36         4.11 o                         
   9   2   1         63.83         51.78         4.46 o                         
  10   2   1          1.37          0.83         0.95 o                         
 -11   3   1         20.66         14.87         1.43 o                         
 -10   3   1          5.67          5.38         2.22 o                         
  -9   3   1         77.18         60.53         3.43 o                         
  -8   3   1         13.49         12.27         1.09 o                         
  -7   3   1         53.53         37.58         2.28 o                         
  -6   3   1       1018.42       1017.28         8.00 o                         
  -5   3   1        162.22        151.01         2.68 o                         
  -4   3   1        306.97        333.60         3.26 o                         
  -3   3   1        760.10        764.87         7.29 o                         
  -2   3   1        584.86        646.67         4.00 o                         
  -1   3   1       1542.18       1606.65        11.48 o                         
   0   3   1         85.18         89.21         1.75 o                         
   1   3   1       2859.69       2732.67         6.23 o                         
   2   3   1        523.33        507.70         6.99 o                         
   3   3   1         80.98         95.29         1.46 o                         
   4   3   1         14.61         16.18         0.81 o                         
   5   3   1        190.98        243.15         3.29 o                         
   6   3   1        807.83        759.98         7.03 o                         
   7   3   1         16.87         21.36         1.52 o                         
   8   3   1         35.50         34.99         2.32 o                         
   9   3   1          6.97         11.66         1.86 o                         
  10   3   1          0.60         -0.96         0.96 o                         
 -11   4   1         38.16         41.04         2.71 o                         
 -10   4   1         83.50         71.14         3.32 o                         
  -9   4   1        181.94        213.67         5.53 o                         
  -8   4   1        312.67        277.92         4.41 o                         
  -7   4   1        119.43        123.98         4.26 o                         
  -6   4   1          9.46         15.92         1.29 o                         
  -5   4   1         27.65         29.59         1.46 o                         
  -4   4   1         27.38         33.65         1.14 o                         
  -3   4   1       1127.53       1187.82        10.79 o                         
  -2   4   1       3190.26       3033.21        17.14 o                         
  -1   4   1       2185.70       2219.90         7.51 o                         
   0   4   1       6527.94       6309.06        18.70 o                         
   1   4   1         63.44         69.40         2.01 o                         
   2   4   1        273.54        340.82         2.89 o                         
   3   4   1        650.29        771.28         4.46 o                         
   4   4   1        113.18        137.46         2.15 o                         
   5   4   1         96.08         94.03         1.91 o                         
   6   4   1         71.96         45.33         1.93 o                         
   7   4   1        893.97        860.33        10.59 o                         
   8   4   1       2068.98       1979.26        17.71 o                         
   9   4   1         16.09         20.29         2.20 o                         
  10   4   1          7.78          6.56         1.15 o                         
 -11   5   1          1.59          1.10         1.25 o                         
 -10   5   1          5.88          4.33         2.00 o                         
  -9   5   1        905.14        892.22        15.85 o                         
  -8   5   1          4.98          3.86         2.00 o                         
  -7   5   1        126.41        137.87         4.42 o                         
  -6   5   1        686.70        694.69         8.70 o                         
  -5   5   1        956.08       1079.57         8.01 o                         
  -4   5   1         37.13         37.21         1.30 o                         
  -3   5   1        198.94        185.77         3.13 o                         
  -2   5   1        447.19        376.75         2.57 o                         
  -1   5   1       5527.95       5798.19        45.12 o                         
   0   5   1        799.17        817.31         4.90 o                         
   1   5   1        817.64        778.13         6.10 o                         
   2   5   1       3338.77       3444.87        14.57 o                         
   3   5   1         39.24         34.83         0.88 o                         
   4   5   1        111.00        139.32         2.18 o                         
   5   5   1        490.35        472.52         5.79 o                         
   6   5   1          3.75          7.02         1.01 o                         
   7   5   1        103.48        116.40         2.73 o                         
   8   5   1         60.71         80.35         2.87 o                         
   9   5   1         94.28         85.29         3.19 o                         
  10   5   1         35.10         33.69         2.43 o                         
 -10   6   1         13.27         14.63         1.70 o                         
  -9   6   1        301.62        304.31         5.41 o                         
  -8   6   1         67.16         59.37         2.47 o                         
  -7   6   1        209.68        193.36         5.37 o                         
  -6   6   1         34.85         32.95         1.85 o                         
  -5   6   1        325.11        318.03         4.81 o                         
  -4   6   1        594.58        635.48         5.12 o                         
  -3   6   1         43.94         49.41         1.46 o                         
  -2   6   1          3.07          3.94         0.38 o                         
  -1   6   1        201.44        155.50         1.96 o                         
   0   6   1       3227.03       3337.09        11.96 o                         
   1   6   1       1633.06       1549.88         8.66 o                         
   2   6   1        260.53        264.28         2.54 o                         
   3   6   1       1022.35       1104.85         7.01 o                         
   4   6   1        742.00        878.71         6.09 o                         
   5   6   1         31.35         35.49         1.41 o                         
   6   6   1         64.35         62.33         2.10 o                         
   7   6   1        109.39        103.78         2.73 o                         
   8   6   1        247.47        231.78         5.35 o                         
   9   6   1        101.29         89.06         3.17 o                         
  10   6   1          0.73          0.32         1.02 o                         
 -10   7   1         65.20         71.94         3.10 o                         
  -9   7   1          5.32          6.93         1.16 o                         
  -8   7   1          0.90          3.42         1.17 o                         
  -7   7   1        334.17        326.60         7.79 o                         
  -6   7   1        702.56        647.18         8.23 o                         
  -5   7   1         59.02         58.25         2.15 o                         
  -4   7   1       1450.86       1573.69         9.45 o                         
  -3   7   1        268.34        311.37         3.49 o                         
  -2   7   1          0.90          6.22         0.45 o                         
  -1   7   1       4219.53       4294.44        11.75 o                         
   0   7   1       1466.74       1518.70         6.55 o                         
   1   7   1        118.61        108.37         1.35 o                         
   2   7   1         33.75         31.55         0.96 o                         
   3   7   1       1002.14       1100.40         7.01 o                         
   4   7   1       1994.69       2237.72        19.98 o                         
   5   7   1          4.89          7.34         0.84 o                         
   6   7   1         87.31         85.43         2.79 o                         
   7   7   1        163.28        155.01         3.02 o                         
   8   7   1         31.56         33.58         2.23 o                         
   9   7   1          3.46          3.19         1.03 o                         
  10   7   1          1.55          1.69         0.96 o                         
 -10   8   1         18.06         13.33         1.30 o                         
  -9   8   1         42.76         48.98         2.28 o                         
  -8   8   1          3.56          4.16         1.17 o                         
  -7   8   1         31.66         27.02         1.75 o                         
  -6   8   1          8.90         15.20         1.68 o                         
  -5   8   1        295.37        316.95         5.90 o                         
  -4   8   1        560.62        606.61         7.34 o                         
  -3   8   1       2414.76       2405.49        23.08 o                         
  -2   8   1         48.68         62.71         1.33 o                         
  -1   8   1       1255.27       1226.70         8.54 o                         
   0   8   1        398.30        420.69         4.43 o                         
   1   8   1        206.54        203.79         2.18 o                         
   2   8   1        151.90        152.18         2.07 o                         
   3   8   1       2475.25       2700.53        10.68 o                         
   4   8   1        196.63        187.49         3.22 o                         
   5   8   1        166.17        170.72         3.37 o                         
   6   8   1        997.73        935.59        10.00 o                         
   7   8   1         58.43         64.16         1.99 o                         
   8   8   1        105.06         80.28         2.99 o                         
   9   8   1         79.95         66.70         2.66 o                         
  10   8   1         20.04         17.22         1.38 o                         
 -10   9   1          1.74          3.64         1.09 o                         
  -9   9   1        274.61        272.54         5.43 o                         
  -8   9   1        333.04        310.81         6.27 o                         
  -7   9   1        188.76        189.39         3.83 o                         
  -6   9   1       1028.10        996.22        17.72 o                         
  -5   9   1         66.55         75.87         2.92 o                         
  -4   9   1        171.31        210.01         5.31 o                         
  -3   9   1       1056.53       1149.75         8.68 o                         
  -2   9   1       2314.06       2541.58        15.20 o                         
  -1   9   1       4084.48       4236.63        25.52 o                         
   0   9   1       1169.41       1174.44        15.07 o                         
   1   9   1         23.00         30.28         1.42 o                         
   2   9   1       2038.13       2265.02        10.98 o                         
   3   9   1          2.07          2.76         0.65 o                         
   4   9   1        227.07        256.56         4.11 o                         
   5   9   1         28.73         24.12         1.43 o                         
   6   9   1         11.38         11.42         1.69 o                         
   7   9   1       2081.68       2022.97        12.80 o                         
   8   9   1          0.26          2.25         0.95 o                         
   9   9   1          0.15         -0.63         0.92 o                         
  10   9   1          7.26          4.59         1.11 o                         
 -10  10   1         98.78        108.59         3.01 o                         
  -9  10   1        151.64        167.25         4.19 o                         
  -8  10   1          2.45          0.78         1.21 o                         
  -7  10   1        168.62        155.32         3.74 o                         
  -6  10   1       2002.47       1995.90        19.02 o                         
  -5  10   1        129.17        123.35         3.96 o                         
  -4  10   1        129.83        120.18         3.62 o                         
  -3  10   1        536.93        499.44         5.49 o                         
  -2  10   1        672.55        748.32         5.76 o                         
  -1  10   1        225.25        301.06         3.21 o                         
   0  10   1       6452.25       6933.44        35.17 o                         
   1  10   1        441.48        450.43         3.94 o                         
   2  10   1        508.41        600.54         5.28 o                         
   3  10   1        327.02        347.68         5.28 o                         
   4  10   1        557.06        648.33         6.22 o                         
   5  10   1        591.39        573.76         9.58 o                         
   6  10   1        367.28        361.20         5.11 o                         
   7  10   1         10.31          8.72         1.34 o                         
   8  10   1         18.05         20.73         1.69 o                         
   9  10   1         89.66         98.61         4.12 o                         
 -10  11   1         51.40         67.67         2.51 o                         
  -9  11   1          6.49          5.30         1.14 o                         
  -8  11   1        174.98        176.33         4.37 o                         
  -7  11   1         29.85         32.41         1.94 o                         
  -6  11   1        464.32        447.59         9.06 o                         
  -5  11   1        116.63         96.14         3.62 o                         
  -4  11   1        240.77        296.31         5.20 o                         
  -3  11   1       1038.39       1017.21         8.89 o                         
  -2  11   1        426.44        460.93         4.57 o                         
  -1  11   1        376.50        370.00         3.68 o                         
   0  11   1         68.91         72.25         1.85 o                         
   1  11   1         30.46         32.72         1.22 o                         
   2  11   1       1507.17       1739.11         8.60 o                         
   3  11   1        171.13        151.40         3.34 o                         
   4  11   1        127.74        125.06         3.30 o                         
   5  11   1        325.83        289.92         5.80 o                         
   6  11   1         40.49         33.58         1.47 o                         
   7  11   1        327.18        301.14         4.76 o                         
   8  11   1        104.54         95.61         3.12 o                         
   9  11   1         66.06         66.01         4.33 o                         
 -10  12   1         45.88         51.87         3.03 o                         
  -9  12   1          6.76          2.70         0.90 o                         
  -8  12   1         33.43         31.67         1.89 o                         
  -7  12   1        543.69        524.44         7.13 o                         
  -6  12   1       1001.61        928.45         8.29 o                         
  -5  12   1        562.83        543.58         9.90 o                         
  -4  12   1         15.60         21.20         1.76 o                         
  -3  12   1         39.48         36.44         1.73 o                         
  -2  12   1        493.69        497.30         5.05 o                         
  -1  12   1        260.94        261.70         3.24 o                         
   0  12   1       1394.87       1613.12         9.38 o                         
   1  12   1        436.82        419.01         4.28 o                         
   2  12   1          9.80         13.35         1.06 o                         
   3  12   1         89.49         87.85         2.93 o                         
   4  12   1         21.17         25.36         1.65 o                         
   5  12   1       1170.38       1106.90        11.43 o                         
   6  12   1        189.42        172.77         3.18 o                         
   7  12   1        181.57        206.85         4.73 o                         
   8  12   1         16.07         14.32         1.48 o                         
   9  12   1         16.49         18.71         1.61 o                         
  -9  13   1         18.14         18.60         1.31 o                         
  -8  13   1         43.95         39.15         1.95 o                         
  -7  13   1         55.38         52.02         2.36 o                         
  -6  13   1         32.30         31.55         1.81 o                         
  -5  13   1        985.75        956.54        19.28 o                         
  -4  13   1         51.48         58.27         2.90 o                         
  -3  13   1         25.81         27.42         1.54 o                         
  -2  13   1        115.12        142.69         2.93 o                         
  -1  13   1        313.65        354.28         4.13 o                         
   0  13   1        185.23        167.99         3.26 o                         
   1  13   1         65.04         86.05         2.22 o                         
   2  13   1        383.59        389.21         5.94 o                         
   3  13   1        802.07        792.28         8.20 o                         
   4  13   1        412.09        402.80         6.20 o                         
   5  13   1        748.04        703.81         6.82 o                         
   6  13   1          0.46         -0.86         0.86 o                         
   7  13   1         19.75         24.46         1.98 o                         
   8  13   1          0.88          1.72         0.92 o                         
   9  13   1         79.61         90.43         2.67 o                         
  -9  14   1          1.51         -1.73         1.78 o                         
  -8  14   1          0.64          2.45         1.00 o                         
  -7  14   1         81.54         70.46         2.90 o                         
  -6  14   1         24.52         34.12         1.72 o                         
  -5  14   1        125.44        117.30         4.32 o                         
  -4  14   1         79.50         71.80         2.73 o                         
  -3  14   1        367.89        372.54         5.98 o                         
  -2  14   1        522.73        510.99         5.67 o                         
  -1  14   1          5.40          2.22         0.75 o                         
   0  14   1          6.46         12.30         1.11 o                         
   1  14   1        112.90         95.31         2.64 o                         
   2  14   1          9.41         10.11         1.35 o                         
   3  14   1         86.97         95.46         3.20 o                         
   4  14   1        293.72        310.27         7.81 o                         
   5  14   1        607.21        534.70         5.75 o                         
   6  14   1        108.67         88.13         2.94 o                         
   7  14   1          7.30          6.90         1.46 o                         
   8  14   1         76.66         77.12         3.03 o                         
   9  14   1          7.09          7.57         1.50 o                         
  -9  15   1        121.04        145.48         5.77 o                         
  -8  15   1        319.91        306.85         5.53 o                         
  -7  15   1        877.46        823.96         9.15 o                         
  -6  15   1         77.07         66.15         2.32 o                         
  -5  15   1         30.75         27.45         1.35 o                         
  -4  15   1        333.16        287.94         5.91 o                         
  -3  15   1        151.32        164.87         4.38 o                         
  -2  15   1          0.32          0.91         0.80 o                         
  -1  15   1         12.03         12.94         1.24 o                         
   0  15   1          5.63          4.51         0.86 o                         
   1  15   1          0.00          2.09         0.83 o                         
   2  15   1         14.60         22.34         1.97 o                         
   3  15   1        248.05        229.07         4.79 o                         
   4  15   1        116.45        110.65         3.27 o                         
   5  15   1        165.71        151.79         4.09 o                         
   6  15   1          0.01          0.35         1.60 o                         
   7  15   1         19.97         10.23         1.46 o                         
   8  15   1        510.05        589.93         7.31 o                         
  -9  16   1         17.59         14.03         2.49 o                         
  -8  16   1         73.86         90.48         3.19 o                         
  -7  16   1         20.26         15.60         1.51 o                         
  -6  16   1          1.06          1.48         0.91 o                         
  -5  16   1       1341.24       1297.80        10.29 o                         
  -4  16   1        824.22        780.05         7.25 o                         
  -3  16   1        140.07        128.73         3.41 o                         
  -2  16   1         38.40         32.18         1.92 o                         
  -1  16   1        203.01        171.34         3.74 o                         
   0  16   1        689.98        681.40         6.94 o                         
   1  16   1          3.00          1.15         0.84 o                         
   2  16   1        172.03        154.46         3.98 o                         
   3  16   1          2.71          1.92         0.89 o                         
   4  16   1        308.93        285.74         4.83 o                         
   5  16   1        232.92        211.60         4.81 o                         
   6  16   1        202.63        187.63         5.95 o                         
   7  16   1         76.85         72.68         3.53 o                         
   8  16   1          4.96          3.82         1.95 o                         
  -8  17   1          0.43          0.69         0.88 o                         
  -7  17   1          0.21          0.49         1.05 o                         
  -6  17   1        600.36        612.07         7.86 o                         
  -5  17   1         13.41         13.32         1.17 o                         
  -4  17   1          5.96          7.68         0.95 o                         
  -3  17   1       1094.55       1050.59         8.34 o                         
  -2  17   1       1811.34       1794.22        18.04 o                         
  -1  17   1        186.45        172.62         3.68 o                         
   0  17   1        591.81        553.01         5.79 o                         
   1  17   1        281.91        256.93         5.10 o                         
   2  17   1       2778.39       2646.14        16.43 o                         
   3  17   1          0.37          0.86         0.64 o                         
   4  17   1         10.10          9.17         1.06 o                         
   5  17   1         54.29         57.22         3.50 o                         
   6  17   1         11.55         12.65         1.93 o                         
   7  17   1         30.19         26.74         2.61 o                         
   8  17   1          0.18          0.33         1.11 o                         
  -8  18   1        124.14        122.65         3.39 o                         
  -7  18   1         35.81         29.05         1.81 o                         
  -6  18   1          6.39          8.47         1.22 o                         
  -5  18   1          0.29         -0.49         1.24 o                         
  -4  18   1        451.18        431.18         6.82 o                         
  -3  18   1        941.58        862.18         7.03 o                         
  -2  18   1        119.95        108.74         2.43 o                         
  -1  18   1        436.38        425.73         5.85 o                         
   0  18   1          5.35          4.31         0.87 o                         
   1  18   1        129.69        121.21         2.89 o                         
   2  18   1       1048.78        997.58         6.97 o                         
   3  18   1         25.58         26.49         1.48 o                         
   4  18   1        245.22        243.58         5.16 o                         
   5  18   1          7.66          6.56         1.91 o                         
   6  18   1        405.12        394.78         9.27 o                         
   7  18   1          2.84          4.62         1.43 o                         
  -7  19   1        197.91        198.91         4.45 o                         
  -6  19   1          5.39          2.80         1.04 o                         
  -5  19   1          6.28          7.32         1.35 o                         
  -4  19   1        672.61        644.40         9.81 o                         
  -3  19   1          1.05          3.72         1.10 o                         
  -2  19   1          9.32          8.49         1.04 o                         
  -1  19   1         40.61         42.87         1.53 o                         
   0  19   1        301.43        264.84         3.61 o                         
   1  19   1        387.79        360.29         4.36 o                         
   2  19   1        119.81        131.95         3.04 o                         
   3  19   1         92.39         84.52         2.46 o                         
   4  19   1        531.97        506.69         9.62 o                         
   5  19   1         53.98         51.15         3.72 o                         
   6  19   1          3.75          5.27         1.29 o                         
   7  19   1        118.87        144.09         6.81 o                         
  -7  20   1         96.52         97.27         2.81 o                         
  -6  20   1        182.36        202.35         4.35 o                         
  -5  20   1        163.74        170.05         4.41 o                         
  -4  20   1        894.71        896.48        12.79 o                         
  -3  20   1       1021.48        913.15        12.23 o                         
  -2  20   1          7.96          3.47         0.85 o                         
  -1  20   1         53.32         44.58         2.02 o                         
   0  20   1          1.19          1.29         0.72 o                         
   1  20   1       1627.07       1497.29        12.07 o                         
   2  20   1       1624.95       1465.47        12.07 o                         
   3  20   1          2.79          2.48         0.95 o                         
   4  20   1         21.77         15.92         2.09 o                         
   5  20   1          0.18          0.78         1.45 o                         
   6  20   1         69.66         78.86         3.16 o                         
   7  20   1          8.76         11.25         1.36 o                         
  -6  21   1        126.90        135.52         3.25 o                         
  -5  21   1        282.99        312.43         5.57 o                         
  -4  21   1        115.39        100.37         4.34 o                         
  -3  21   1        150.58        137.72         4.57 o                         
  -2  21   1        254.96        240.41         4.44 o                         
  -1  21   1        482.47        447.11         6.40 o                         
   0  21   1        278.28        246.42         4.78 o                         
   1  21   1         25.85         26.62         1.84 o                         
   2  21   1          2.75          3.34         1.33 o                         
   3  21   1         32.22         34.65         1.89 o                         
   4  21   1          6.80          7.09         1.57 o                         
   5  21   1         53.40         69.20         2.82 o                         
   6  21   1          1.01          0.21         0.95 o                         
  -6  22   1         30.71         24.73         1.47 o                         
  -5  22   1         52.71         59.03         2.62 o                         
  -4  22   1        102.48        111.96         3.84 o                         
  -3  22   1          6.73          8.08         1.97 o                         
  -2  22   1        275.28        261.06         5.13 o                         
  -1  22   1          6.72          8.82         1.17 o                         
   0  22   1          3.48          3.60         1.23 o                         
   1  22   1         85.58         97.00         3.21 o                         
   2  22   1          7.37          3.28         1.28 o                         
   3  22   1         47.72         44.28         2.11 o                         
   4  22   1         12.52          8.54         1.51 o                         
   5  22   1          0.37          0.17         0.91 o                         
   6  22   1          9.95         19.01         2.81 o                         
  -5  23   1          2.38          1.17         0.98 o                         
  -4  23   1        190.66        172.18         4.96 o                         
  -3  23   1         79.75         82.52         3.73 o                         
  -2  23   1         83.39         80.48         3.03 o                         
  -1  23   1         17.37         19.56         1.61 o                         
   0  23   1         14.96         18.20         1.43 o                         
   1  23   1          0.12          0.66         1.41 o                         
   2  23   1          6.58          5.35         1.49 o                         
   3  23   1         86.40         89.31         3.66 o                         
   4  23   1         98.76        104.55         3.60 o                         
   5  23   1         30.42         59.59         2.42 o                         
  -5  24   1         11.10          9.84         1.63 o                         
  -4  24   1          0.17          0.09         1.21 o                         
  -3  24   1         60.49         68.05         3.16 o                         
  -2  24   1          7.86         11.23         1.29 o                         
  -1  24   1         45.54         45.01         2.05 o                         
   0  24   1          0.12          0.43         0.96 o                         
   1  24   1         18.49         13.15         1.57 o                         
   2  24   1          1.76          3.53         1.30 o                         
   3  24   1         76.86         74.34         4.20 o                         
   4  24   1          0.97          1.45         0.82 o                         
  -4  25   1         66.09         59.05         2.69 o                         
  -3  25   1        127.49        134.64         5.63 o                         
  -2  25   1         31.17         36.08         1.77 o                         
  -1  25   1         22.11         21.25         1.39 o                         
   0  25   1         16.84         15.80         1.38 o                         
   1  25   1          4.61          3.23         1.07 o                         
   2  25   1         18.65         16.37         1.97 o                         
   3  25   1        224.01        260.04         4.92 o                         
  -2  26   1         17.59         21.89         1.57 o                         
  -1  26   1         20.00         12.60         1.33 o                         
   0  26   1         57.40         65.50         2.65 o                         
   1  26   1          0.04          2.39         0.78 o                         
   2  26   1          2.63          5.16         0.98 o                         
 -10   0   2        536.00        554.35        18.68 o                         
  -8   0   2        141.41        127.77         4.13 o                         
  -6   0   2       4249.96       4361.35        24.61 o                         
  -4   0   2       3643.22       3847.99        41.96 o                         
  -2   0   2      19701.67      18934.21        27.78 o                         
   0   0   2      28293.16      25768.13       104.06 o                         
   2   0   2         86.89         92.32         2.44 o                         
   4   0   2        115.27        107.15         2.87 o                         
   6   0   2        286.50        270.18         7.01 o                         
   8   0   2          2.23          2.15         2.68 o                         
  10   0   2        101.33        122.99         5.03 o                         
 -11   1   2        135.68        148.86         5.59 o                         
 -10   1   2         20.69         22.01         3.12 o                         
  -9   1   2        182.21        183.35         5.99 o                         
  -8   1   2        368.48        355.13         4.82 o                         
  -7   1   2         66.07         63.19         2.39 o                         
  -6   1   2        264.91        256.41         3.83 o                         
  -5   1   2         97.41         96.58         2.01 o                         
  -4   1   2       1594.02       1669.79        10.15 o                         
  -3   1   2        698.43        756.90         5.76 o                         
  -2   1   2      19447.55      17747.69        28.99 o                         
  -1   1   2      13381.44      12807.09        95.75 o                         
   0   1   2       4366.73       4284.29        15.79 o                         
   1   1   2       2076.75       1959.62         9.65 o                         
   2   1   2        939.77        935.51         7.30 o                         
   3   1   2        848.14        985.97         6.04 o                         
   4   1   2        251.54        268.40         3.03 o                         
   5   1   2         11.06          9.00         0.90 o                         
   6   1   2         23.88         17.17         1.32 o                         
   7   1   2        515.89        470.18         5.50 o                         
   8   1   2        212.05        210.10         8.81 o                         
   9   1   2         14.83         15.32         1.98 o                         
  10   1   2         84.47         93.63         3.13 o                         
 -11   2   2        130.77        146.83         5.46 o                         
 -10   2   2         20.35         15.73         1.87 o                         
  -9   2   2        263.74        264.52        10.03 o                         
  -8   2   2          8.40         12.01         1.06 o                         
  -7   2   2        628.88        649.37         7.39 o                         
  -6   2   2         74.03         88.75         2.44 o                         
  -5   2   2         38.74         29.46         1.34 o                         
  -4   2   2        704.34        707.15         6.23 o                         
  -3   2   2        619.36        616.96         5.35 o                         
  -2   2   2        248.46        265.72         2.17 o                         
  -1   2   2       7156.81       7081.37        17.85 o                         
   0   2   2       8016.47       7592.17        15.41 o                         
   1   2   2         75.67         67.08         1.32 o                         
   2   2   2        662.67        667.14         5.36 o                         
   3   2   2         82.82         94.31         1.75 o                         
   4   2   2       1255.82       1487.96        11.96 o                         
   5   2   2        105.59         91.05         2.35 o                         
   6   2   2         75.03         80.12         2.79 o                         
   7   2   2        366.67        380.89         4.94 o                         
   8   2   2         63.33         53.76         3.39 o                         
   9   2   2         22.13         18.21         1.95 o                         
  10   2   2        189.51        228.63         4.72 o                         
 -11   3   2          0.18         -2.34         4.07 o                         
 -10   3   2         52.38         48.10         2.92 o                         
  -9   3   2         20.93         22.62         3.39 o                         
  -8   3   2        100.74         86.48         2.54 o                         
  -7   3   2         56.51         49.60         2.16 o                         
  -6   3   2        463.23        481.14         6.23 o                         
  -5   3   2       2009.16       2240.22        13.83 o                         
  -4   3   2         30.97         25.59         1.11 o                         
  -3   3   2         77.87         70.14         1.38 o                         
  -2   3   2       9330.10       9341.39        52.19 o                         
  -1   3   2      10833.88      10686.29        37.56 o                         
   0   3   2       1158.62       1222.13         9.17 o                         
   1   3   2       1404.69       1446.21         5.88 o                         
   2   3   2       3703.83       3878.59        19.22 o                         
   3   3   2       1172.80       1316.14         9.76 o                         
   4   3   2       2525.23       2935.91        32.02 o                         
   5   3   2        255.84        261.82         3.91 o                         
   6   3   2         97.59         92.79         2.52 o                         
   7   3   2          0.42          1.01         0.76 o                         
   8   3   2        358.52        346.15         6.48 o                         
   9   3   2          4.63          4.11         1.22 o                         
  10   3   2        224.24        234.47         4.51 o                         
 -11   4   2         50.88         43.19         4.67 o                         
 -10   4   2         17.11         26.55         2.49 o                         
  -9   4   2        119.89        119.34         5.94 o                         
  -8   4   2         71.62         67.53         2.51 o                         
  -7   4   2         31.39         37.80         2.08 o                         
  -6   4   2        682.59        647.20         7.32 o                         
  -5   4   2         22.85         25.85         1.65 o                         
  -4   4   2          6.27          7.07         0.73 o                         
  -3   4   2       3241.60       3341.74        21.90 o                         
  -2   4   2        892.20        875.38         6.70 o                         
  -1   4   2       8034.60       8068.98        20.59 o                         
   0   4   2        352.85        426.28         6.63 o                         
   1   4   2         10.39         20.38         0.98 o                         
   2   4   2         65.08         78.92         1.59 o                         
   3   4   2        116.46        118.82         1.84 o                         
   4   4   2          0.33          2.38         0.56 o                         
   5   4   2        900.11        893.72         7.20 o                         
   6   4   2        160.38        145.12         4.00 o                         
   7   4   2        122.38        118.69         2.94 o                         
   8   4   2         24.81         34.65         2.23 o                         
   9   4   2         14.25         16.03         1.77 o                         
  10   4   2          8.88         10.16         0.86 o                         
 -11   5   2          1.21         -0.32         1.14 o                         
 -10   5   2          2.85          3.06         1.18 o                         
  -9   5   2        443.99        404.36        12.38 o                         
  -8   5   2       1013.62       1015.51         9.48 o                         
  -7   5   2        343.91        340.66         6.30 o                         
  -6   5   2         15.47         18.68         1.71 o                         
  -5   5   2          0.02          4.88         0.79 o                         
  -4   5   2        209.47        225.17         3.37 o                         
  -3   5   2       1011.36       1036.60         8.41 o                         
  -2   5   2       2381.41       2398.86        10.57 o                         
  -1   5   2       2344.37       2345.45        15.53 o                         
   0   5   2        688.63        653.11         5.23 o                         
   1   5   2       1679.15       1656.24         9.72 o                         
   2   5   2         35.29         34.65         1.09 o                         
   3   5   2          2.41          5.52         0.62 o                         
   4   5   2          4.42          7.88         0.91 o                         
   5   5   2         39.94         32.17         1.71 o                         
   6   5   2        700.90        689.60         8.52 o                         
   7   5   2       1024.40        936.47         9.16 o                         
   8   5   2        106.92         83.02         3.06 o                         
   9   5   2          0.18          0.07         1.08 o                         
  10   5   2         17.23         17.55         1.19 o                         
 -11   6   2         12.28         13.28         2.45 o                         
 -10   6   2          0.01         -0.80         0.94 o                         
  -9   6   2        155.63        155.18         5.50 o                         
  -8   6   2         39.77         37.91         2.18 o                         
  -7   6   2        119.80        117.04         5.39 o                         
  -6   6   2        327.44        322.51         5.36 o                         
  -5   6   2        450.16        471.98         5.76 o                         
  -4   6   2        175.19        167.19         2.86 o                         
  -3   6   2         34.15         37.66         1.19 o                         
  -2   6   2       2759.48       2785.61        21.00 o                         
  -1   6   2       2407.06       2597.58        14.86 o                         
   0   6   2        518.21        606.58         4.00 o                         
   1   6   2         20.80         21.37         0.73 o                         
   2   6   2         15.95         18.72         0.86 o                         
   3   6   2        180.19        200.30         2.96 o                         
   4   6   2        991.88       1044.98         7.92 o                         
   5   6   2         11.95         13.61         1.27 o                         
   6   6   2        318.06        270.19         5.89 o                         
   7   6   2        186.01        201.72         4.12 o                         
   8   6   2        185.00        160.67         4.46 o                         
   9   6   2         18.93         19.94         2.23 o                         
  10   6   2         87.51        102.52         7.28 o                         
 -10   7   2        104.20        101.70         3.33 o                         
  -9   7   2        232.24        239.87         5.94 o                         
  -8   7   2        251.22        235.91         6.19 o                         
  -7   7   2        165.41        157.85         5.39 o                         
  -6   7   2          8.17          5.34         1.14 o                         
  -5   7   2         83.88         92.73         2.48 o                         
  -4   7   2        130.73        158.00         2.68 o                         
  -3   7   2         72.93         64.77         1.70 o                         
  -2   7   2        490.97        481.78         3.56 o                         
  -1   7   2       1948.88       1998.21        15.28 o                         
   0   7   2        476.79        478.97         3.73 o                         
   1   7   2        118.92         98.94         1.63 o                         
   2   7   2       5038.55       5412.25        24.81 o                         
   3   7   2          0.76          1.33         0.59 o                         
   4   7   2         42.82         39.59         1.70 o                         
   5   7   2         34.81         27.27         1.59 o                         
   6   7   2         63.00         71.42         2.65 o                         
   7   7   2         49.42         50.70         2.04 o                         
   8   7   2          2.29          2.96         1.07 o                         
   9   7   2         36.80         34.47         2.42 o                         
 -10   8   2         26.40         30.96         1.92 o                         
  -9   8   2         41.11         43.36         2.67 o                         
  -8   8   2        528.56        521.26         9.14 o                         
  -7   8   2         61.19         61.52         3.56 o                         
  -6   8   2          2.60          5.17         1.26 o                         
  -5   8   2        281.95        280.82         4.99 o                         
  -4   8   2        908.86        953.32         7.15 o                         
  -3   8   2        109.62         98.16         2.50 o                         
  -2   8   2       1235.53       1266.35         9.92 o                         
  -1   8   2        189.51        174.42         2.08 o                         
   0   8   2        561.56        548.63         4.23 o                         
   1   8   2          3.43          2.55         0.51 o                         
   2   8   2        638.92        734.31         6.21 o                         
   3   8   2          5.67          9.13         0.77 o                         
   4   8   2        196.19        210.94         3.66 o                         
   5   8   2          6.70          6.96         0.98 o                         
   6   8   2        171.36        160.48         3.69 o                         
   7   8   2        232.87        213.11         4.25 o                         
   8   8   2          0.36          1.52         1.02 o                         
   9   8   2        312.54        334.45         5.29 o                         
 -10   9   2          8.82          5.18         1.23 o                         
  -9   9   2        107.52        100.03         4.36 o                         
  -8   9   2          0.60          0.77         1.19 o                         
  -7   9   2         88.46         77.73         3.30 o                         
  -6   9   2        344.52        343.15         9.14 o                         
  -5   9   2        107.71         95.52         3.90 o                         
  -4   9   2        133.21        163.02         3.65 o                         
  -3   9   2         72.27         78.37         2.69 o                         
  -2   9   2       1771.97       1879.12        10.56 o                         
  -1   9   2        298.73        318.98         4.26 o                         
   0   9   2         71.41         75.92         1.70 o                         
   1   9   2       1023.13       1165.22         7.86 o                         
   2   9   2        228.91        219.68         2.73 o                         
   3   9   2         24.47         17.11         1.02 o                         
   4   9   2        207.64        205.18         3.47 o                         
   5   9   2          0.63          1.93         0.93 o                         
   6   9   2          1.63          2.20         0.71 o                         
   7   9   2          9.47         10.61         1.13 o                         
   8   9   2        134.03        133.40         4.27 o                         
   9   9   2        180.46        184.32         4.25 o                         
 -10  10   2         75.83         86.57         2.90 o                         
  -9  10   2        257.70        254.31         5.86 o                         
  -8  10   2        301.40        310.45         7.04 o                         
  -7  10   2        387.11        376.59         7.05 o                         
  -6  10   2        211.84        190.42         6.98 o                         
  -5  10   2         23.16         24.81         2.22 o                         
  -4  10   2        520.04        499.81         7.31 o                         
  -3  10   2          0.22          2.62         0.85 o                         
  -2  10   2        273.05        287.58         4.07 o                         
  -1  10   2       1136.53       1075.46         6.34 o                         
   0  10   2        102.01        118.24         2.43 o                         
   1  10   2        283.80        320.05         3.53 o                         
   2  10   2        120.17        128.32         2.30 o                         
   3  10   2          0.80          1.58         0.59 o                         
   4  10   2          7.50          8.92         0.96 o                         
   5  10   2         95.39         97.62         2.95 o                         
   6  10   2          4.34          4.36         0.76 o                         
   7  10   2        584.46        545.02         8.95 o                         
   8  10   2          4.71          2.46         1.71 o                         
   9  10   2        349.67        385.84         6.63 o                         
 -10  11   2         82.88         93.49         2.80 o                         
  -9  11   2          7.23          4.92         1.43 o                         
  -8  11   2         19.30         17.63         2.51 o                         
  -7  11   2        486.13        472.86         7.24 o                         
  -6  11   2        384.50        357.28         9.61 o                         
  -5  11   2         84.64         79.21         4.38 o                         
  -4  11   2          7.33          7.10         1.42 o                         
  -3  11   2        597.69        607.82         7.41 o                         
  -2  11   2        580.61        562.83         5.52 o                         
  -1  11   2        199.38        206.33         3.14 o                         
   0  11   2       1010.31       1095.71        15.02 o                         
   1  11   2          0.33          2.66         0.73 o                         
   2  11   2        736.29        735.47         5.95 o                         
   3  11   2        813.39        820.57         7.56 o                         
   4  11   2        455.18        431.67         5.53 o                         
   5  11   2        136.47        117.11         3.27 o                         
   6  11   2        186.67        181.60         3.89 o                         
   7  11   2         37.92         41.13         2.69 o                         
   8  11   2        420.00        423.53         9.44 o                         
   9  11   2        143.61        159.82         4.10 o                         
 -10  12   2          1.28          0.79         0.95 o                         
  -9  12   2         80.88         77.53         3.11 o                         
  -8  12   2       1044.17       1062.42        14.10 o                         
  -7  12   2         35.29         25.85         1.88 o                         
  -6  12   2        158.05        149.56         3.38 o                         
  -5  12   2         54.69         55.62         3.30 o                         
  -4  12   2        167.44        171.71         4.16 o                         
  -3  12   2        367.10        344.86         5.13 o                         
  -2  12   2         94.52         97.72         2.37 o                         
  -1  12   2       1627.60       1677.52         9.18 o                         
   0  12   2        207.62        226.30         3.27 o                         
   1  12   2        445.28        429.72         5.16 o                         
   2  12   2        617.03        654.23         6.27 o                         
   3  12   2        442.17        460.41         5.86 o                         
   4  12   2       1281.81       1294.49        10.75 o                         
   5  12   2        426.63        413.90         4.60 o                         
   6  12   2         48.82         38.67         2.35 o                         
   7  12   2         56.62         58.05         3.03 o                         
   8  12   2        274.71        307.87         6.70 o                         
   9  12   2         50.90         58.96         2.82 o                         
  -9  13   2         27.59         27.37         2.19 o                         
  -8  13   2          0.82          0.76         1.17 o                         
  -7  13   2         77.35         83.72         3.36 o                         
  -6  13   2        306.27        273.47         4.60 o                         
  -5  13   2        221.15        222.21         6.92 o                         
  -4  13   2        201.68        192.85         5.10 o                         
  -3  13   2        711.81        698.21         7.70 o                         
  -2  13   2         19.26         29.39         1.54 o                         
  -1  13   2       1054.73       1111.90         7.42 o                         
   0  13   2        215.34        214.35         3.55 o                         
   1  13   2         17.70         21.00         1.35 o                         
   2  13   2        272.74        248.77         4.33 o                         
   3  13   2        170.02        169.34         3.51 o                         
   4  13   2        161.56        149.86         5.07 o                         
   5  13   2       1325.11       1310.15        10.60 o                         
   6  13   2       1504.87       1412.62        18.78 o                         
   7  13   2        170.59        157.23         4.68 o                         
   8  13   2          0.04         -1.43         1.43 o                         
  -9  14   2        147.81        154.03         4.46 o                         
  -8  14   2        211.54        235.69         5.59 o                         
  -7  14   2        302.56        292.87         6.05 o                         
  -6  14   2        254.09        259.55         4.46 o                         
  -5  14   2        129.31        120.50         4.92 o                         
  -4  14   2        574.01        543.86         8.60 o                         
  -3  14   2        384.94        382.33         5.53 o                         
  -2  14   2        314.96        311.39         4.83 o                         
  -1  14   2        342.78        331.70         4.33 o                         
   0  14   2        183.25        170.36         3.31 o                         
   1  14   2          6.86         10.12         1.09 o                         
   2  14   2        133.96        139.50         3.40 o                         
   3  14   2          1.27          2.74         0.89 o                         
   4  14   2        103.91        100.57         3.59 o                         
   5  14   2        231.59        211.50         4.20 o                         
   6  14   2         67.24         59.36         3.12 o                         
   7  14   2        118.49        113.04         3.83 o                         
   8  14   2          0.45          2.13         0.98 o                         
  -9  15   2        198.61        206.38         5.46 o                         
  -8  15   2         45.14         48.65         2.37 o                         
  -7  15   2          4.35          8.31         1.25 o                         
  -6  15   2        734.20        720.67         9.80 o                         
  -5  15   2         39.31         36.16         1.67 o                         
  -4  15   2        315.70        282.81         5.94 o                         
  -3  15   2       1285.68       1250.29        10.67 o                         
  -2  15   2          3.70          7.23         1.03 o                         
  -1  15   2         82.41         84.41         2.49 o                         
   0  15   2         59.15         48.99         1.93 o                         
   1  15   2         34.42         36.33         1.70 o                         
   2  15   2         49.67         49.82         2.17 o                         
   3  15   2         79.70         77.44         3.12 o                         
   4  15   2        430.48        397.47         5.19 o                         
   5  15   2         42.55         30.29         1.68 o                         
   6  15   2         50.15         50.90         3.57 o                         
   7  15   2         51.21         41.91         2.35 o                         
   8  15   2          6.02          4.49         1.16 o                         
  -9  16   2          4.20          5.05         1.13 o                         
  -8  16   2         47.44         41.21         2.28 o                         
  -7  16   2        328.19        315.77         5.51 o                         
  -6  16   2         73.34         75.82         2.76 o                         
  -5  16   2         86.09         83.25         2.90 o                         
  -4  16   2          3.33          3.65         0.86 o                         
  -3  16   2         43.50         45.80         2.27 o                         
  -2  16   2        807.72        783.45         8.76 o                         
  -1  16   2         73.40         64.93         2.42 o                         
   0  16   2        283.76        271.52         4.47 o                         
   1  16   2         43.00         41.27         1.86 o                         
   2  16   2        840.25        766.03         8.84 o                         
   3  16   2        964.89        914.40         7.12 o                         
   4  16   2        101.71        101.21         3.36 o                         
   5  16   2          0.23         -1.53         1.53 o                         
   6  16   2        111.61        101.90         5.04 o                         
   7  16   2          2.23          6.52         1.66 o                         
   8  16   2          6.64          4.60         1.47 o                         
  -8  17   2         16.45         16.90         1.42 o                         
  -7  17   2         18.90         18.89         1.61 o                         
  -6  17   2        103.20         99.58         3.08 o                         
  -5  17   2          6.13          5.09         1.02 o                         
  -4  17   2         72.73         78.23         2.40 o                         
  -3  17   2         87.52         96.04         2.31 o                         
  -2  17   2        600.79        563.28         8.74 o                         
  -1  17   2        149.92        126.62         3.60 o                         
   0  17   2       1984.37       1928.61        13.03 o                         
   1  17   2          4.55          3.16         1.00 o                         
   2  17   2       1260.74       1296.19        11.56 o                         
   3  17   2        298.01        282.25         3.90 o                         
   4  17   2          8.64         13.35         1.47 o                         
   5  17   2          7.45          6.90         1.48 o                         
   6  17   2        172.50        162.74         6.05 o                         
   7  17   2        297.05        327.36         9.92 o                         
  -8  18   2         21.95         22.29         1.36 o                         
  -7  18   2        133.07        138.59         3.64 o                         
  -6  18   2          5.20          3.71         1.16 o                         
  -5  18   2        189.24        193.69         5.41 o                         
  -4  18   2          5.00          7.41         1.62 o                         
  -3  18   2         82.68         93.83         2.41 o                         
  -2  18   2         22.52         22.48         1.24 o                         
  -1  18   2       1071.43       1034.27         7.30 o                         
   0  18   2        888.28        884.26         6.67 o                         
   1  18   2          0.17          3.12         0.99 o                         
   2  18   2        406.52        366.80         4.62 o                         
   3  18   2        206.28        202.67         4.10 o                         
   4  18   2         42.25         38.73         2.57 o                         
   5  18   2          0.43         -0.02         1.25 o                         
   6  18   2         60.92         56.92         2.97 o                         
   7  18   2          1.93          0.33         1.17 o                         
  -7  19   2         64.17         65.27         2.61 o                         
  -6  19   2         37.77         33.07         2.03 o                         
  -5  19   2          2.03          4.19         1.55 o                         
  -4  19   2        205.80        185.72         6.06 o                         
  -3  19   2        806.25        741.85         7.84 o                         
  -2  19   2         19.92          9.24         1.16 o                         
  -1  19   2        336.26        297.56         4.15 o                         
   0  19   2         30.30         26.67         1.34 o                         
   1  19   2         68.78         78.92         2.49 o                         
   2  19   2          6.89          4.83         0.91 o                         
   3  19   2          0.10          0.16         1.14 o                         
   4  19   2         12.48         18.21         1.69 o                         
   5  19   2         18.97         18.95         2.00 o                         
   6  19   2         48.53         51.14         2.65 o                         
   7  19   2          5.64          6.04         1.19 o                         
  -7  20   2        115.11        128.53         3.23 o                         
  -6  20   2        101.91        101.02         3.15 o                         
  -5  20   2         31.63         44.90         2.97 o                         
  -4  20   2          0.28          1.49         1.41 o                         
  -3  20   2          1.99          6.08         1.19 o                         
  -2  20   2          2.88          2.66         1.13 o                         
  -1  20   2         53.97         45.95         2.09 o                         
   0  20   2        117.42        104.86         2.80 o                         
   1  20   2         84.84         86.57         2.48 o                         
   2  20   2         48.20         46.77         2.39 o                         
   3  20   2         39.75         37.08         2.07 o                         
   4  20   2        106.70        101.98         3.33 o                         
   5  20   2         88.21        101.17         3.88 o                         
   6  20   2          0.22         -0.45         0.98 o                         
  -6  21   2          0.02          0.19         1.09 o                         
  -5  21   2        148.42        168.96         4.60 o                         
  -4  21   2        162.24        162.76         5.36 o                         
  -3  21   2        556.22        496.72         9.17 o                         
  -2  21   2         21.47         20.28         1.65 o                         
  -1  21   2         22.91         21.56         2.14 o                         
   0  21   2          2.03          2.88         1.09 o                         
   1  21   2         12.69          7.65         1.33 o                         
   2  21   2        153.84        125.84         3.63 o                         
   3  21   2          8.83          6.84         1.21 o                         
   4  21   2          6.68          7.93         1.33 o                         
   5  21   2         91.23         94.80         3.50 o                         
   6  21   2         29.84         34.88         2.14 o                         
  -6  22   2          8.08         16.82         1.32 o                         
  -5  22   2         97.85         86.67         3.15 o                         
  -4  22   2         89.50         85.14         3.80 o                         
  -3  22   2        208.84        189.59         5.03 o                         
  -2  22   2        131.56        128.99         3.68 o                         
  -1  22   2         17.23         13.84         1.44 o                         
   0  22   2        138.28        120.34         3.83 o                         
   1  22   2        271.55        264.09         5.12 o                         
   2  22   2         13.15         14.07         1.34 o                         
   3  22   2         11.83         12.10         1.19 o                         
   4  22   2          1.71          4.54         0.93 o                         
   5  22   2          1.13          5.11         1.42 o                         
  -5  23   2         13.76         10.92         1.75 o                         
  -4  23   2        161.93        174.58         4.37 o                         
  -3  23   2        232.78        240.44         5.32 o                         
  -2  23   2          6.68          9.42         1.40 o                         
  -1  23   2         20.04         17.61         1.60 o                         
   0  23   2         62.04         64.68         2.76 o                         
   1  23   2         77.49         72.02         2.83 o                         
   2  23   2          6.07          7.09         1.00 o                         
   3  23   2        196.47        188.88         3.67 o                         
   4  23   2        180.88        196.36         4.36 o                         
  -5  24   2         33.18         40.25         3.96 o                         
  -4  24   2        100.79        109.07         3.49 o                         
  -3  24   2        117.03        110.80         3.35 o                         
  -2  24   2         38.51         37.29         1.95 o                         
  -1  24   2          0.17         -0.03         0.81 o                         
   0  24   2        102.76        109.02         3.03 o                         
   1  24   2          2.68          1.89         1.09 o                         
   2  24   2         29.88         25.62         1.75 o                         
   3  24   2         36.48         32.23         1.45 o                         
   4  24   2        163.33        213.50         5.87 o                         
  -4  25   2         34.28         35.68         3.54 o                         
  -3  25   2         60.50         54.58         2.14 o                         
  -2  25   2         86.96        106.01         3.86 o                         
  -1  25   2         11.14         11.79         1.05 o                         
   0  25   2         48.07         44.55         1.80 o                         
   1  25   2          1.44          1.83         0.73 o                         
   2  25   2         22.96         28.61         1.41 o                         
   3  25   2         14.84         22.06         2.91 o                         
  -2  26   2         66.12         86.46         3.19 o                         
  -1  26   2         11.13          8.15         1.15 o                         
   0  26   2        198.18        252.35         5.03 o                         
   1  26   2          0.85         -1.16         1.27 o                         
 -11   0   3          2.54          2.50         2.04 o                         
  -9   0   3        327.92        316.12        11.14 o                         
  -7   0   3         15.21         19.54         2.53 o                         
  -5   0   3        583.27        564.74         8.25 o                         
  -3   0   3       2826.31       2929.50        31.74 o                         
  -1   0   3        155.93        190.21         3.12 o                         
   1   0   3       6036.07       6076.88        25.15 o                         
   3   0   3          9.05         12.27         1.22 o                         
   5   0   3        937.64        901.61        11.85 o                         
   7   0   3        217.84        200.01        11.70 o                         
   9   0   3         12.39         19.77         3.89 o                         
 -11   1   3          7.34         13.21         2.07 o                         
 -10   1   3         28.51         26.66         3.16 o                         
  -9   1   3         38.76         35.21         2.58 o                         
  -8   1   3        291.97        282.26         5.02 o                         
  -7   1   3       1405.97       1415.13        12.88 o                         
  -6   1   3        338.30        380.17         7.96 o                         
  -5   1   3       5219.08       5355.03        53.84 o                         
  -4   1   3        133.25        134.34         2.77 o                         
  -3   1   3        253.38        246.06         3.04 o                         
  -2   1   3         31.30         36.46         1.08 o                         
  -1   1   3      32535.05      31551.33        92.34 o                         
   0   1   3        232.18        267.60         3.11 o                         
   1   1   3        678.50        829.65         7.39 o                         
   2   1   3         33.97         30.32         0.87 o                         
   3   1   3         25.52         23.96         1.03 o                         
   4   1   3        271.27        307.27         3.85 o                         
   5   1   3         16.35         18.07         1.19 o                         
   6   1   3        643.74        539.16         7.72 o                         
   7   1   3          3.30          3.08         0.96 o                         
   8   1   3         11.80         12.82         1.64 o                         
   9   1   3          8.32         11.57         1.92 o                         
 -11   2   3         11.01         10.02         2.41 o                         
 -10   2   3          3.22          1.98         1.94 o                         
  -9   2   3          0.93          2.35         1.37 o                         
  -8   2   3        531.65        510.44         6.37 o                         
  -7   2   3       1070.89       1108.33        11.41 o                         
  -6   2   3        541.43        535.52         6.23 o                         
  -5   2   3       1047.18       1084.80         9.39 o                         
  -4   2   3        616.17        578.87         5.48 o                         
  -3   2   3       1602.65       1646.46        13.53 o                         
  -2   2   3        218.06        230.19         2.05 o                         
  -1   2   3       4171.57       4343.36        24.35 o                         
   0   2   3        113.23        117.03         1.72 o                         
   1   2   3         17.70         16.92         0.72 o                         
   2   2   3        364.92        416.28         3.18 o                         
   3   2   3        120.35        141.79         2.59 o                         
   4   2   3         45.63         54.40         1.76 o                         
   5   2   3        213.85        195.40         3.76 o                         
   6   2   3        204.82        198.18         4.41 o                         
   7   2   3         11.40         10.71         1.36 o                         
   8   2   3          9.26          6.31         1.19 o                         
   9   2   3          8.27          8.85         1.35 o                         
 -11   3   3        103.70        101.51         3.63 o                         
 -10   3   3        204.16        189.29         7.79 o                         
  -9   3   3         40.89         43.97         3.24 o                         
  -8   3   3        511.97        495.59         6.22 o                         
  -7   3   3        319.21        289.16         5.80 o                         
  -6   3   3        523.97        521.47         6.18 o                         
  -5   3   3        868.60        906.37         7.30 o                         
  -4   3   3        934.55        963.91         9.00 o                         
  -3   3   3        561.56        549.43         4.59 o                         
  -2   3   3       1805.79       1739.63        10.69 o                         
  -1   3   3       1292.60       1318.14         7.47 o                         
   0   3   3       2927.32       2986.01        15.96 o                         
   1   3   3        198.57        215.04         2.66 o                         
   2   3   3       1689.03       1817.87        15.50 o                         
   3   3   3         49.22         48.53         1.35 o                         
   4   3   3       1921.31       1974.91        13.70 o                         
   5   3   3        992.97        923.53        10.87 o                         
   6   3   3          6.22         12.75         1.31 o                         
   7   3   3         55.72         57.24         2.43 o                         
   8   3   3          5.36          9.45         1.36 o                         
   9   3   3        178.66        181.67         4.21 o                         
 -11   4   3         14.76         17.95         1.68 o                         
 -10   4   3         27.18         24.00         2.59 o                         
  -9   4   3          5.05          5.43         1.45 o                         
  -8   4   3        792.48        750.15         7.60 o                         
  -7   4   3        139.72        117.17         4.11 o                         
  -6   4   3        127.87        122.54         3.43 o                         
  -5   4   3         45.59         40.31         1.58 o                         
  -4   4   3        613.57        653.48         5.04 o                         
  -3   4   3        572.88        579.23         4.84 o                         
  -2   4   3       2703.97       2775.08        17.51 o                         
  -1   4   3          8.67          7.27         0.68 o                         
   0   4   3       1696.06       1659.18        13.32 o                         
   1   4   3         55.93         54.23         1.21 o                         
   2   4   3        784.95        824.80         5.32 o                         
   3   4   3         23.81         32.71         1.32 o                         
   4   4   3       1523.25       1583.97        11.99 o                         
   5   4   3          3.84          2.50         1.29 o                         
   6   4   3       1532.51       1378.88        15.78 o                         
   7   4   3        198.89        214.70         4.26 o                         
   8   4   3        196.71        195.12         4.06 o                         
   9   4   3         22.24         21.49         1.34 o                         
 -11   5   3         10.73          9.79         1.55 o                         
 -10   5   3        368.66        374.89         7.45 o                         
  -9   5   3          3.45          4.29         1.38 o                         
  -8   5   3         97.49        106.17         3.05 o                         
  -7   5   3        559.30        525.61        10.95 o                         
  -6   5   3        302.85        288.21         5.32 o                         
  -5   5   3        402.92        443.60         4.72 o                         
  -4   5   3        236.06        216.57         3.38 o                         
  -3   5   3        474.24        431.53         3.74 o                         
  -2   5   3         61.54         51.43         1.81 o                         
  -1   5   3       1255.05       1309.80         8.83 o                         
   0   5   3       1008.24       1002.69         7.93 o                         
   1   5   3        229.18        230.67         2.38 o                         
   2   5   3        124.71        113.76         2.22 o                         
   3   5   3       1049.53       1206.51         7.58 o                         
   4   5   3        215.68        252.12         4.25 o                         
   5   5   3         95.42        108.29         3.32 o                         
   6   5   3         42.22         46.12         1.70 o                         
   7   5   3        684.18        620.75         7.53 o                         
   8   5   3        196.97        193.63         4.30 o                         
   9   5   3         53.24         56.94         2.19 o                         
 -11   6   3         81.87         99.02         5.85 o                         
 -10   6   3        114.10        106.18         3.68 o                         
  -9   6   3        149.16        151.77         5.47 o                         
  -8   6   3        359.29        358.09         6.19 o                         
  -7   6   3        837.45        814.85        14.46 o                         
  -6   6   3         39.01         44.86         3.32 o                         
  -5   6   3        537.20        525.73         7.45 o                         
  -4   6   3        344.29        323.00         4.93 o                         
  -3   6   3        202.84        223.29         2.78 o                         
  -2   6   3       2201.92       2305.95         9.43 o                         
  -1   6   3        117.36        115.25         2.02 o                         
   0   6   3         15.47          9.00         0.54 o                         
   1   6   3        249.82        263.33         2.47 o                         
   2   6   3       2907.18       3177.65        26.52 o                         
   3   6   3         49.09         53.19         1.94 o                         
   4   6   3        488.11        467.64         6.13 o                         
   5   6   3        163.40        149.16         3.92 o                         
   6   6   3         74.54         71.82         2.10 o                         
   7   6   3          7.26          7.33         1.20 o                         
   8   6   3        378.47        373.24         6.41 o                         
   9   6   3         83.18         70.83         2.62 o                         
 -10   7   3          8.90          9.26         1.56 o                         
  -9   7   3        273.42        288.35         7.31 o                         
  -8   7   3        217.98        206.21         4.47 o                         
  -7   7   3        937.99        890.25        11.07 o                         
  -6   7   3         64.39         67.82         3.03 o                         
  -5   7   3        574.08        569.53         6.16 o                         
  -4   7   3       1449.34       1515.16        12.80 o                         
  -3   7   3        171.37        200.21         3.27 o                         
  -2   7   3         97.53        110.97         1.87 o                         
  -1   7   3        505.36        559.89         5.24 o                         
   0   7   3       1091.12       1137.19         7.66 o                         
   1   7   3        147.43        154.55         2.27 o                         
   2   7   3       1571.14       1757.55         8.08 o                         
   3   7   3         12.19         15.17         1.11 o                         
   4   7   3         82.70         86.12         2.54 o                         
   5   7   3        177.54        178.77         4.34 o                         
   6   7   3       1233.06       1159.88         7.85 o                         
   7   7   3          1.10          3.03         1.09 o                         
   8   7   3        166.56        161.08         4.22 o                         
   9   7   3         90.58         99.67         3.48 o                         
 -10   8   3        339.74        353.13         6.83 o                         
  -9   8   3         73.23         76.08         4.00 o                         
  -8   8   3         12.21         10.55         1.44 o                         
  -7   8   3       1389.60       1397.65        15.57 o                         
  -6   8   3         44.52         53.18         2.53 o                         
  -5   8   3         26.04         22.09         1.49 o                         
  -4   8   3          0.74          1.90         0.91 o                         
  -3   8   3        603.55        684.72         6.98 o                         
  -2   8   3        523.53        541.22         4.37 o                         
  -1   8   3        250.86        282.21         3.66 o                         
   0   8   3       2413.65       2675.10        15.30 o                         
   1   8   3        227.99        271.44         4.13 o                         
   2   8   3          6.64          7.48         0.76 o                         
   3   8   3        227.53        231.97         3.71 o                         
   4   8   3         73.05         90.14         2.87 o                         
   5   8   3         19.94         18.97         1.47 o                         
   6   8   3       1146.17       1135.53         7.50 o                         
   7   8   3        464.80        426.82         7.20 o                         
   8   8   3         24.77         15.84         1.76 o                         
   9   8   3         24.32         31.68         2.30 o                         
 -10   9   3          0.61          1.63         1.03 o                         
  -9   9   3         82.07         89.18         4.18 o                         
  -8   9   3        113.37        102.83         3.75 o                         
  -7   9   3        198.93        177.79         4.44 o                         
  -6   9   3         42.62         35.75         2.72 o                         
  -5   9   3         36.55         28.48         1.81 o                         
  -4   9   3        284.59        291.56         5.50 o                         
  -3   9   3       2352.54       2416.74        11.33 o                         
  -2   9   3       2542.93       2881.69        21.28 o                         
  -1   9   3         19.82         26.54         1.10 o                         
   0   9   3        830.02        898.14         6.37 o                         
   1   9   3       1919.85       1974.20        10.54 o                         
   2   9   3         63.31         40.13         1.46 o                         
   3   9   3        111.08        109.11         2.65 o                         
   4   9   3          4.91          6.09         1.04 o                         
   5   9   3          4.29          3.03         1.18 o                         
   6   9   3        773.33        787.03         7.31 o                         
   7   9   3        177.85        163.47         4.45 o                         
   8   9   3          7.76          6.71         1.24 o                         
   9   9   3        172.28        188.71        11.10 o                         
 -10  10   3         21.05         17.29         1.95 o                         
  -9  10   3         27.89         21.69         2.26 o                         
  -8  10   3          0.71          0.70         1.29 o                         
  -7  10   3        430.68        389.78         6.58 o                         
  -6  10   3        528.60        513.55         9.67 o                         
  -5  10   3         28.26         34.09         2.26 o                         
  -4  10   3       1020.11       1056.58        10.86 o                         
  -3  10   3        791.24        874.00         7.91 o                         
  -2  10   3       1492.04       1631.80        11.39 o                         
  -1  10   3        190.90        203.50         3.08 o                         
   0  10   3        120.79        182.07         2.67 o                         
   1  10   3        483.65        479.46         4.45 o                         
   2  10   3          1.97          6.23         0.77 o                         
   3  10   3        480.10        481.47         5.61 o                         
   4  10   3          2.94          2.20         0.88 o                         
   5  10   3        171.28        167.42         3.21 o                         
   6  10   3         13.19          9.50         1.03 o                         
   7  10   3          0.59          2.45         1.32 o                         
   8  10   3          3.43          5.37         1.31 o                         
   9  10   3         84.51        106.30         4.22 o                         
 -10  11   3        161.41        192.08         4.58 o                         
  -9  11   3          0.03          0.11         1.32 o                         
  -8  11   3        124.51        117.40         4.40 o                         
  -7  11   3         78.45         66.59         2.65 o                         
  -6  11   3        164.62        167.75         5.66 o                         
  -5  11   3          5.69          6.41         1.34 o                         
  -4  11   3        103.11         83.44         2.95 o                         
  -3  11   3        196.28        209.69         4.32 o                         
  -2  11   3       2017.35       2048.99        11.26 o                         
  -1  11   3        728.36        808.98         6.81 o                         
   0  11   3        101.87        115.74         2.86 o                         
   1  11   3         28.32         20.41         1.06 o                         
   2  11   3        396.64        441.77         4.68 o                         
   3  11   3        286.11        256.41         4.02 o                         
   4  11   3        115.64        116.86         3.24 o                         
   5  11   3         29.99         32.40         1.30 o                         
   6  11   3         31.34         28.49         1.59 o                         
   7  11   3          0.43          1.88         1.41 o                         
   8  11   3         57.40         51.71         2.80 o                         
 -10  12   3         79.67         89.08         2.96 o                         
  -9  12   3         61.80         62.06         2.85 o                         
  -8  12   3         28.18         22.47         2.12 o                         
  -7  12   3        218.94        199.19         4.17 o                         
  -6  12   3       1502.15       1453.40         9.90 o                         
  -5  12   3        217.06        222.08         5.62 o                         
  -4  12   3         13.54         10.36         1.40 o                         
  -3  12   3         58.10         60.60         2.14 o                         
  -2  12   3          2.35          4.21         0.92 o                         
  -1  12   3         89.75         76.22         2.27 o                         
   0  12   3       1282.10       1372.42         9.99 o                         
   1  12   3        432.99        411.40         5.01 o                         
   2  12   3          0.19          0.93         0.65 o                         
   3  12   3        540.64        547.35         5.99 o                         
   4  12   3        935.93        923.88        10.46 o                         
   5  12   3         33.80         32.15         1.36 o                         
   6  12   3        833.67        830.88         9.89 o                         
   7  12   3        358.09        388.09         7.87 o                         
   8  12   3          1.29         -0.29         1.61 o                         
 -10  13   3          3.60          1.60         1.36 o                         
  -9  13   3          4.76          5.50         1.49 o                         
  -8  13   3        106.70        102.72         4.46 o                         
  -7  13   3        168.47        173.35         4.76 o                         
  -6  13   3        467.28        449.62         5.59 o                         
  -5  13   3          9.03         10.80         1.69 o                         
  -4  13   3          2.39          2.63         0.84 o                         
  -3  13   3         94.96         93.26         2.76 o                         
  -2  13   3         76.70        100.44         3.23 o                         
  -1  13   3       1405.05       1486.21        13.44 o                         
   0  13   3         35.89         35.83         1.71 o                         
   1  13   3         68.08         63.09         2.25 o                         
   2  13   3        165.47        150.01         3.77 o                         
   3  13   3        182.72        162.76         3.59 o                         
   4  13   3       1101.66       1086.02         9.05 o                         
   5  13   3        231.41        231.21         4.06 o                         
   6  13   3        128.67        128.28         3.61 o                         
   7  13   3        247.94        265.90         5.59 o                         
   8  13   3         40.39         42.56         2.59 o                         
  -9  14   3         61.38         69.45         3.01 o                         
  -8  14   3          0.76          0.17         1.16 o                         
  -7  14   3        540.39        520.16         8.85 o                         
  -6  14   3          4.49          4.02         0.93 o                         
  -5  14   3         30.54         34.41         1.75 o                         
  -4  14   3        124.01        118.62         3.54 o                         
  -3  14   3        321.33        336.07         5.70 o                         
  -2  14   3         19.19         30.82         1.99 o                         
  -1  14   3         24.38         26.42         1.67 o                         
   0  14   3        169.07        164.91         3.37 o                         
   1  14   3        250.62        229.22         4.31 o                         
   2  14   3        557.62        536.98         7.25 o                         
   3  14   3         32.86         28.11         1.71 o                         
   4  14   3        128.23        110.87         2.57 o                         
   5  14   3        621.16        545.78         6.64 o                         
   6  14   3          0.87          1.88         1.00 o                         
   7  14   3          5.31          9.50         1.49 o                         
   8  14   3        173.92        196.68         4.80 o                         
  -9  15   3         28.10         20.20         1.92 o                         
  -8  15   3          1.36          2.23         1.02 o                         
  -7  15   3         88.88         80.06         3.97 o                         
  -6  15   3         38.00         40.84         1.99 o                         
  -5  15   3          0.02          0.62         0.75 o                         
  -4  15   3         95.80        101.26         3.37 o                         
  -3  15   3        663.56        647.21         8.05 o                         
  -2  15   3        189.77        157.95         4.30 o                         
  -1  15   3          1.87          1.32         0.88 o                         
   0  15   3        314.27        324.20         5.13 o                         
   1  15   3        169.74        160.02         3.73 o                         
   2  15   3        107.92         97.71         3.24 o                         
   3  15   3        226.47        214.48         3.38 o                         
   4  15   3          0.38          1.84         0.92 o                         
   5  15   3        319.63        282.15         5.84 o                         
   6  15   3        182.09        181.85         4.80 o                         
   7  15   3          2.03          1.56         0.90 o                         
  -9  16   3        214.82        222.45         5.61 o                         
  -8  16   3          1.43          2.08         0.86 o                         
  -7  16   3         90.43         84.19         3.50 o                         
  -6  16   3        120.71        106.54         3.77 o                         
  -5  16   3          7.66          6.47         1.11 o                         
  -4  16   3         75.77         69.74         2.17 o                         
  -3  16   3        273.59        260.76         5.23 o                         
  -2  16   3        892.26        893.05        11.93 o                         
  -1  16   3         10.15          8.90         1.11 o                         
   0  16   3       1878.62       1866.90        16.30 o                         
   1  16   3         96.29         83.67         2.80 o                         
   2  16   3        392.76        364.31         4.53 o                         
   3  16   3          0.16          0.09         0.77 o                         
   4  16   3         16.51         16.33         1.86 o                         
   5  16   3          1.35          1.69         1.19 o                         
   6  16   3         95.70        102.92         3.52 o                         
   7  16   3        198.96        202.51         5.46 o                         
  -8  17   3          2.91          0.64         0.90 o                         
  -7  17   3        131.77        148.31         4.36 o                         
  -6  17   3         49.66         54.96         2.71 o                         
  -5  17   3         97.78         88.35         3.88 o                         
  -4  17   3       1237.89       1132.29        11.04 o                         
  -3  17   3       1926.59       1835.90        10.63 o                         
  -2  17   3        290.64        295.10         3.95 o                         
  -1  17   3         58.69         59.09         2.56 o                         
   0  17   3       1854.40       1802.20        13.59 o                         
   1  17   3         66.26         68.35         1.98 o                         
   2  17   3        386.91        380.87         4.85 o                         
   3  17   3         24.13         20.91         1.59 o                         
   4  17   3         65.07         67.11         3.01 o                         
   5  17   3        343.50        344.52         6.68 o                         
   6  17   3        119.03        101.30         3.71 o                         
   7  17   3          5.98          7.12         1.51 o                         
  -8  18   3        112.31        121.46         3.04 o                         
  -7  18   3         37.86         44.63         3.28 o                         
  -6  18   3        299.91        303.87         5.83 o                         
  -5  18   3        406.17        382.29         8.34 o                         
  -4  18   3        727.88        703.30         9.31 o                         
  -3  18   3         70.67         72.30         2.43 o                         
  -2  18   3         52.95         52.03         1.82 o                         
  -1  18   3        228.33        213.47         3.69 o                         
   0  18   3        391.87        368.21         4.62 o                         
   1  18   3          4.06          4.48         0.85 o                         
   2  18   3        546.79        504.36         6.43 o                         
   3  18   3         54.33         47.72         2.84 o                         
   4  18   3          1.22          0.74         1.10 o                         
   5  18   3         30.92         35.43         2.29 o                         
   6  18   3         13.34         10.27         1.37 o                         
  -8  19   3         47.55         52.66         4.39 o                         
  -7  19   3          5.42          4.35         0.99 o                         
  -6  19   3         12.40         11.77         1.80 o                         
  -5  19   3        637.89        616.78        10.23 o                         
  -4  19   3        182.69        160.84         4.94 o                         
  -3  19   3         18.40         20.02         1.48 o                         
  -2  19   3        104.96        105.08         2.88 o                         
  -1  19   3        100.82        103.36         2.85 o                         
   0  19   3          0.25          0.56         0.90 o                         
   1  19   3        391.61        361.66         5.47 o                         
   2  19   3          9.05         10.18         1.46 o                         
   3  19   3          0.96          2.16         1.09 o                         
   4  19   3          0.00          2.08         1.17 o                         
   5  19   3         65.74         70.27         3.21 o                         
   6  19   3          3.36          6.37         1.72 o                         
  -7  20   3         82.28         91.49         3.74 o                         
  -6  20   3         53.67         55.43         2.98 o                         
  -5  20   3          5.94          1.70         1.82 o                         
  -4  20   3        180.34        174.28         5.00 o                         
  -3  20   3        436.53        388.21         6.40 o                         
  -2  20   3         21.37         23.61         1.93 o                         
  -1  20   3          4.08          4.06         1.20 o                         
   0  20   3          5.50          4.08         1.35 o                         
   1  20   3        285.04        260.88         5.65 o                         
   2  20   3         57.23         47.46         2.50 o                         
   3  20   3         71.21         73.85         2.73 o                         
   4  20   3         27.45         31.75         1.94 o                         
   5  20   3        128.85        129.24         3.83 o                         
   6  20   3         10.79         10.52         2.30 o                         
  -7  21   3          2.14          2.08         2.22 o                         
  -6  21   3          4.52          8.09         1.34 o                         
  -5  21   3          0.01         -0.66         1.42 o                         
  -4  21   3        342.63        346.00         7.00 o                         
  -3  21   3         34.92         42.83         2.23 o                         
  -2  21   3          3.39          5.25         1.18 o                         
  -1  21   3         12.05         11.11         1.69 o                         
   0  21   3        732.12        656.73         8.90 o                         
   1  21   3        125.44        131.49         3.97 o                         
   2  21   3          6.01          7.78         1.30 o                         
   3  21   3          4.15          6.37         1.10 o                         
   4  21   3         47.25         52.51         2.22 o                         
   5  21   3         38.57         41.97         1.86 o                         
  -6  22   3         12.31         11.95         1.70 o                         
  -5  22   3          4.86          1.14         1.02 o                         
  -4  22   3        189.81        178.46         4.50 o                         
  -3  22   3         50.15         52.90         2.46 o                         
  -2  22   3        235.97        237.02         4.76 o                         
  -1  22   3          3.93          4.12         1.51 o                         
   0  22   3          8.48          7.93         1.39 o                         
   1  22   3         21.63         22.78         1.82 o                         
   2  22   3         11.23          9.47         1.14 o                         
   3  22   3          6.78          9.09         1.13 o                         
   4  22   3          0.31          2.62         0.89 o                         
  -5  23   3          2.29          2.47         1.19 o                         
  -4  23   3        171.66        172.94         4.57 o                         
  -3  23   3         74.49         94.15         2.97 o                         
  -2  23   3         38.65         38.87         1.95 o                         
  -1  23   3          2.24          1.94         1.14 o                         
   0  23   3         16.27         13.93         2.06 o                         
   1  23   3        108.21        116.80         2.91 o                         
   2  23   3         12.09          9.62         1.01 o                         
   3  23   3         13.55         13.62         1.31 o                         
   4  23   3         11.34          9.79         1.35 o                         
  -4  24   3         39.92         43.84         2.87 o                         
  -3  24   3          4.67          8.54         1.52 o                         
  -2  24   3         55.75         57.85         2.26 o                         
  -1  24   3         50.70         46.06         2.17 o                         
   0  24   3         79.60         87.34         3.18 o                         
   1  24   3         24.21         36.40         2.00 o                         
   2  24   3          1.84          3.95         0.79 o                         
   3  24   3         52.45         73.26         2.92 o                         
  -3  25   3        106.29        147.56         4.10 o                         
  -2  25   3          7.35          5.83         1.60 o                         
  -1  25   3         10.67         15.86         1.37 o                         
   0  25   3         25.19         36.80         1.71 o                         
   1  25   3          1.37          2.47         0.79 o                         
   2  25   3          0.00         -0.51         1.78 o                         
  -1  26   3         51.92         63.60         3.25 o                         
 -10   0   4        939.87        995.07        26.01 o                         
  -8   0   4        302.16        277.22         6.75 o                         
  -6   0   4        156.10        138.66         4.83 o                         
  -4   0   4        131.80        113.69         3.24 o                         
  -2   0   4       6475.88       6668.81        30.36 o                         
   0   0   4        162.83        171.93         3.42 o                         
   2   0   4        389.16        355.14         4.51 o                         
   4   0   4          9.13          5.65         1.39 o                         
   6   0   4       1006.48        959.18        12.11 o                         
   8   0   4         21.05         18.67         2.27 o                         
 -11   1   4          1.07         -1.10         1.16 o                         
 -10   1   4          0.03          2.83         1.53 o                         
  -9   1   4        215.47        208.71         6.66 o                         
  -8   1   4       1260.47       1191.63        12.84 o                         
  -7   1   4        781.37        779.04        10.04 o                         
  -6   1   4         25.50         24.30         1.57 o                         
  -5   1   4          0.20          2.54         0.80 o                         
  -4   1   4        122.19        127.07         2.69 o                         
  -3   1   4       9442.79       9728.91        36.85 o                         
  -2   1   4       4504.69       4484.13        21.65 o                         
  -1   1   4         26.46         39.64         1.09 o                         
   0   1   4         25.98         23.10         0.97 o                         
   1   1   4       1458.25       1599.08        10.04 o                         
   2   1   4        160.30        177.19         2.47 o                         
   3   1   4        710.98        666.64         6.48 o                         
   4   1   4        193.61        212.21         3.82 o                         
   5   1   4       1179.69       1111.96        13.86 o                         
   6   1   4        222.35        212.91         3.87 o                         
   7   1   4        285.08        267.17         6.23 o                         
   8   1   4        123.66        133.13         4.58 o                         
   9   1   4        264.77        309.24         4.13 o                         
 -11   2   4          9.96         13.22         1.31 o                         
 -10   2   4         47.45         40.90         3.94 o                         
  -9   2   4         86.08         91.99         5.18 o                         
  -8   2   4        235.28        240.21         4.20 o                         
  -7   2   4        217.89        219.63         4.51 o                         
  -6   2   4         26.37         18.52         1.53 o                         
  -5   2   4          4.10          2.74         0.76 o                         
  -4   2   4         65.09         78.45         2.04 o                         
  -3   2   4        224.89        235.47         3.04 o                         
  -2   2   4        178.27        199.90         2.61 o                         
  -1   2   4        367.90        382.40         3.65 o                         
   0   2   4         40.81         40.38         1.08 o                         
   1   2   4        724.76        792.83         6.54 o                         
   2   2   4          0.51          7.41         1.00 o                         
   3   2   4          1.99          2.13         0.73 o                         
   4   2   4          0.76          2.93         1.35 o                         
   5   2   4        213.71        199.11         3.98 o                         
   6   2   4        787.10        740.38         6.70 o                         
   7   2   4         27.58         29.21         2.25 o                         
   8   2   4          9.65          9.67         1.07 o                         
   9   2   4         33.99         26.78         1.32 o                         
 -11   3   4          0.54          2.23         0.80 o                         
 -10   3   4        327.07        365.29        12.22 o                         
  -9   3   4        421.07        458.44         9.47 o                         
  -8   3   4        454.05        430.31         5.85 o                         
  -7   3   4       1114.23       1075.77        11.42 o                         
  -6   3   4        259.07        235.59         5.63 o                         
  -5   3   4        266.48        278.13         4.67 o                         
  -4   3   4        955.05       1015.59         7.00 o                         
  -3   3   4        990.11       1057.82         6.52 o                         
  -2   3   4        843.25        858.81         5.62 o                         
  -1   3   4       1323.50       1330.33         7.07 o                         
   0   3   4       1211.23       1335.64         6.78 o                         
   1   3   4       1044.80       1104.28         6.32 o                         
   2   3   4       3854.46       4247.36        21.36 o                         
   3   3   4        374.04        392.63         5.02 o                         
   4   3   4        224.99        212.78         4.99 o                         
   5   3   4         17.13         17.07         1.49 o                         
   6   3   4         22.53         21.31         1.26 o                         
   7   3   4        143.70        143.02         3.89 o                         
   8   3   4         44.31         40.33         1.73 o                         
   9   3   4         13.13          9.93         0.87 o                         
 -11   4   4         44.26         46.25         2.30 o                         
 -10   4   4        285.79        297.63         7.74 o                         
  -9   4   4        266.51        242.11         6.92 o                         
  -8   4   4         23.79         25.46         1.86 o                         
  -7   4   4         70.54         67.37         3.72 o                         
  -6   4   4         19.14         14.81         1.51 o                         
  -5   4   4         54.16         69.14         2.43 o                         
  -4   4   4        180.05        171.98         3.10 o                         
  -3   4   4        586.46        617.26         9.06 o                         
  -2   4   4        355.98        370.70         3.31 o                         
  -1   4   4         84.63         97.06         2.04 o                         
   0   4   4        770.21        771.84         6.28 o                         
   1   4   4        855.60        859.42         9.56 o                         
   2   4   4        364.72        399.90         4.44 o                         
   3   4   4          4.18          3.86         0.87 o                         
   4   4   4          2.44          1.58         0.95 o                         
   5   4   4         95.53         84.22         3.95 o                         
   6   4   4        816.17        794.33         7.67 o                         
   7   4   4        295.79        283.00         5.38 o                         
   8   4   4        203.43        204.54         3.60 o                         
   9   4   4          3.34          7.20         0.81 o                         
 -11   5   4         22.76         22.90         1.79 o                         
 -10   5   4        169.20        176.09        13.98 o                         
  -9   5   4         29.55         29.71         2.66 o                         
  -8   5   4        307.99        288.05         5.65 o                         
  -7   5   4         78.86         73.85         3.88 o                         
  -6   5   4        120.01        126.60         4.17 o                         
  -5   5   4         99.69         94.44         2.77 o                         
  -4   5   4         71.78         83.64         2.10 o                         
  -3   5   4        264.35        251.19         3.29 o                         
  -2   5   4        144.16        143.59         2.56 o                         
  -1   5   4          3.69          1.99         0.65 o                         
   0   5   4        511.48        509.78         4.19 o                         
   1   5   4         10.28         17.84         1.02 o                         
   2   5   4        309.94        314.31         4.67 o                         
   3   5   4        374.78        410.23         5.33 o                         
   4   5   4        183.86        142.37         4.05 o                         
   5   5   4        563.56        520.83         8.02 o                         
   6   5   4       2094.77       2041.79        12.37 o                         
   7   5   4        126.46        112.35         3.50 o                         
   8   5   4         44.98         53.28         2.01 o                         
   9   5   4          5.54         13.54         1.58 o                         
 -11   6   4          1.98          1.69         1.28 o                         
 -10   6   4        286.33        291.85         6.49 o                         
  -9   6   4        398.82        436.56         8.07 o                         
  -8   6   4        392.78        383.81         6.11 o                         
  -7   6   4         58.86         54.29         2.63 o                         
  -6   6   4        344.78        332.48         5.99 o                         
  -5   6   4        178.49        160.88         3.59 o                         
  -4   6   4         41.36         39.50         1.64 o                         
  -3   6   4          0.11          2.93         1.26 o                         
  -2   6   4       1052.44       1164.36        10.22 o                         
  -1   6   4        542.05        610.78         4.97 o                         
   0   6   4        961.45       1108.99         6.07 o                         
   1   6   4         49.87         56.03         1.43 o                         
   2   6   4         66.08         78.59         2.26 o                         
   3   6   4         33.60         47.41         2.28 o                         
   4   6   4         35.61         32.98         2.10 o                         
   5   6   4        430.18        405.83         8.01 o                         
   6   6   4          5.34          6.16         0.90 o                         
   7   6   4         29.22         20.04         1.57 o                         
   8   6   4         39.10         31.62         1.42 o                         
   9   6   4        136.25        140.69         6.72 o                         
 -10   7   4        489.47        511.37         7.56 o                         
  -9   7   4        245.30        248.50         5.51 o                         
  -8   7   4          6.65          6.70         1.37 o                         
  -7   7   4        132.62        119.44         3.04 o                         
  -6   7   4        137.71        126.76         4.13 o                         
  -5   7   4        104.87         91.37         3.03 o                         
  -4   7   4       1117.81       1151.69         9.42 o                         
  -3   7   4         86.61         81.52         2.02 o                         
  -2   7   4        440.08        452.68         4.74 o                         
  -1   7   4        345.65        322.45         3.71 o                         
   0   7   4        542.14        570.27         4.32 o                         
   1   7   4        262.15        281.11         3.05 o                         
   2   7   4         94.50         93.86         2.24 o                         
   3   7   4          7.55          9.23         1.25 o                         
   4   7   4         42.25         38.65         2.09 o                         
   5   7   4        606.50        560.74         6.15 o                         
   6   7   4         33.30         29.23         1.58 o                         
   7   7   4        785.01        812.83         8.23 o                         
   8   7   4          0.49          1.86         0.65 o                         
 -10   8   4          8.67         12.41         1.66 o                         
  -9   8   4          9.61         11.68         1.80 o                         
  -8   8   4        141.99        128.42         4.15 o                         
  -7   8   4          0.00         -0.68         1.52 o                         
  -6   8   4         38.23         44.40         2.83 o                         
  -5   8   4        271.91        270.44         4.53 o                         
  -4   8   4        500.47        532.79         5.52 o                         
  -3   8   4          6.83          7.42         0.82 o                         
  -2   8   4         31.89         43.77         1.75 o                         
  -1   8   4         98.60         95.57         2.06 o                         
   0   8   4         71.56         85.40         1.79 o                         
   1   8   4         37.28         45.68         1.39 o                         
   2   8   4       1369.93       1375.57         9.50 o                         
   3   8   4       1403.89       1491.43        13.83 o                         
   4   8   4        296.79        252.87         4.77 o                         
   5   8   4          0.27          1.12         0.70 o                         
   6   8   4        471.49        417.63         5.10 o                         
   7   8   4        729.82        773.15         7.43 o                         
   8   8   4        150.15        165.57         4.40 o                         
 -10   9   4         39.43         37.00         2.68 o                         
  -9   9   4        330.26        350.72         7.79 o                         
  -8   9   4        164.01        162.69         4.69 o                         
  -7   9   4        325.15        310.08         5.87 o                         
  -6   9   4        200.78        215.86         5.99 o                         
  -5   9   4          6.92         11.90         1.14 o                         
  -4   9   4        149.25        138.62         3.16 o                         
  -3   9   4        387.49        391.64         4.94 o                         
  -2   9   4         10.15         14.89         1.25 o                         
  -1   9   4        183.27        241.60         3.60 o                         
   0   9   4          0.63          0.83         0.53 o                         
   1   9   4        468.85        495.53         4.51 o                         
   2   9   4         27.34         29.56         1.39 o                         
   3   9   4          2.71          2.49         0.78 o                         
   4   9   4          0.66          1.85         0.89 o                         
   5   9   4        418.61        390.28         4.75 o                         
   6   9   4          6.90          5.21         1.13 o                         
   7   9   4         44.91         36.90         1.88 o                         
   8   9   4          0.29         -0.05         1.66 o                         
 -10  10   4         90.01         85.50         3.21 o                         
  -9  10   4          4.98          4.00         1.26 o                         
  -8  10   4        149.08        144.62         5.50 o                         
  -7  10   4        395.76        377.50         6.51 o                         
  -6  10   4        134.74        121.84         5.36 o                         
  -5  10   4        117.86        109.27         3.23 o                         
  -4  10   4         90.06         90.79         2.48 o                         
  -3  10   4        107.73        136.92         3.04 o                         
  -2  10   4        318.81        322.53         4.77 o                         
  -1  10   4        691.53        700.43         5.53 o                         
   0  10   4        269.16        287.82         3.63 o                         
   1  10   4        447.64        461.22         4.51 o                         
   2  10   4         11.22          8.43         0.94 o                         
   3  10   4          0.01          1.75         0.79 o                         
   4  10   4        196.60        192.07         4.49 o                         
   5  10   4         28.31         23.17         1.46 o                         
   6  10   4         12.23         12.29         1.30 o                         
   7  10   4         27.08         26.25         1.83 o                         
   8  10   4          0.18          2.94         1.17 o                         
 -10  11   4        184.16        192.56         4.42 o                         
  -9  11   4        280.51        276.85         5.82 o                         
  -8  11   4         93.46         93.49         3.24 o                         
  -7  11   4        306.22        276.41         5.60 o                         
  -6  11   4        244.10        239.26         4.73 o                         
  -5  11   4        676.07        665.12         8.72 o                         
  -4  11   4        372.24        350.55         7.31 o                         
  -3  11   4        114.32        115.14         3.70 o                         
  -2  11   4        455.09        463.52         5.60 o                         
  -1  11   4       1527.17       1567.39        12.20 o                         
   0  11   4         25.35         22.09         1.20 o                         
   1  11   4          6.81          5.44         0.67 o                         
   2  11   4          0.00          0.81         0.73 o                         
   3  11   4         68.66         65.41         2.32 o                         
   4  11   4        161.30        159.71         2.79 o                         
   5  11   4         44.32         43.34         1.81 o                         
   6  11   4         48.76         52.38         2.66 o                         
   7  11   4         55.29         58.93         2.69 o                         
   8  11   4         32.16         40.93         2.98 o                         
 -10  12   4         96.36        110.59         3.13 o                         
  -9  12   4         54.09         50.16         2.86 o                         
  -8  12   4         50.66         50.53         2.42 o                         
  -7  12   4          7.54          6.63         1.52 o                         
  -6  12   4         20.72         20.87         1.63 o                         
  -5  12   4        144.62        140.15         4.11 o                         
  -4  12   4         26.75         29.44         2.15 o                         
  -3  12   4        390.16        396.92         6.56 o                         
  -2  12   4         55.20         53.10         2.23 o                         
  -1  12   4        392.25        374.86         5.60 o                         
   0  12   4          5.69          4.54         0.98 o                         
   1  12   4        118.18        101.25         2.32 o                         
   2  12   4        240.18        217.66         4.04 o                         
   3  12   4        138.73        128.63         3.24 o                         
   4  12   4        137.80        125.36         2.52 o                         
   5  12   4        123.96        112.15         2.79 o                         
   6  12   4         11.77         10.42         1.56 o                         
   7  12   4        107.77        121.70         3.59 o                         
   8  12   4         93.52        109.29         5.86 o                         
  -9  13   4        102.58        107.31         3.39 o                         
  -8  13   4         42.69         35.50         2.03 o                         
  -7  13   4         38.65         37.09         2.15 o                         
  -6  13   4        580.27        574.86         8.89 o                         
  -5  13   4         38.85         32.85         1.59 o                         
  -4  13   4          4.13          9.73         1.38 o                         
  -3  13   4         31.53         25.77         1.91 o                         
  -2  13   4        155.00        142.15         4.02 o                         
  -1  13   4          0.97          1.21         0.86 o                         
   0  13   4         26.03         27.81         1.80 o                         
   1  13   4        147.12        144.07         3.30 o                         
   2  13   4        944.01        903.11         9.45 o                         
   3  13   4         99.30         96.20         2.37 o                         
   4  13   4       2078.07       2008.78        18.20 o                         
   5  13   4         87.26         83.08         3.22 o                         
   6  13   4        686.20        676.93        11.01 o                         
   7  13   4         17.18         16.99         1.44 o                         
  -9  14   4          2.50          2.05         0.92 o                         
  -8  14   4        427.31        437.34         9.06 o                         
  -7  14   4         11.76         10.80         1.50 o                         
  -6  14   4          1.43         -0.36         1.16 o                         
  -5  14   4         62.22         60.00         2.13 o                         
  -4  14   4         78.90         79.93         3.24 o                         
  -3  14   4         36.59         35.39         2.24 o                         
  -2  14   4        317.56        316.32         6.08 o                         
  -1  14   4         72.09         63.96         2.78 o                         
   0  14   4         56.59         58.67         2.30 o                         
   1  14   4         54.46         50.34         2.06 o                         
   2  14   4        787.00        746.68        10.86 o                         
   3  14   4        274.19        263.30         4.24 o                         
   4  14   4       1306.07       1258.95        13.53 o                         
   5  14   4         17.95         11.51         1.56 o                         
   6  14   4        114.86        109.19         3.28 o                         
   7  14   4         36.37         35.57         2.03 o                         
  -9  15   4         15.43         22.07         1.59 o                         
  -8  15   4         31.74         32.52         1.92 o                         
  -7  15   4         21.25         20.90         1.78 o                         
  -6  15   4        835.04        815.53        10.28 o                         
  -5  15   4          0.92         -1.45         1.45 o                         
  -4  15   4         92.37         98.80         2.55 o                         
  -3  15   4        362.47        353.31         6.60 o                         
  -2  15   4        133.52        134.74         4.57 o                         
  -1  15   4        159.90        148.71         3.65 o                         
   0  15   4        360.24        344.15         5.87 o                         
   1  15   4        175.63        169.92         3.96 o                         
   2  15   4          5.32          6.99         1.06 o                         
   3  15   4        430.97        412.77         5.89 o                         
   4  15   4        106.03         94.48         3.88 o                         
   5  15   4          7.81          6.20         1.34 o                         
   6  15   4          2.11          3.05         0.86 o                         
   7  15   4          0.15          1.91         0.66 o                         
  -9  16   4        313.38        356.99        10.97 o                         
  -8  16   4        216.07        215.34         4.70 o                         
  -7  16   4          5.60          4.84         1.12 o                         
  -6  16   4         10.40         11.83         1.69 o                         
  -5  16   4        111.57        113.65         4.25 o                         
  -4  16   4        332.41        311.17         5.19 o                         
  -3  16   4         64.46         58.77         2.02 o                         
  -2  16   4        236.24        249.91         3.80 o                         
  -1  16   4        230.37        203.77         3.87 o                         
   0  16   4       1577.93       1516.40         8.94 o                         
   1  16   4       1036.00        956.56         7.05 o                         
   2  16   4          0.01          1.26         1.12 o                         
   3  16   4        353.44        313.96         5.13 o                         
   4  16   4         45.28         45.25         2.72 o                         
   5  16   4        273.40        260.63         5.64 o                         
   6  16   4          5.19          5.94         1.24 o                         
  -8  17   4         48.36         52.60         2.21 o                         
  -7  17   4        155.06        150.46         4.31 o                         
  -6  17   4        218.10        198.11         5.47 o                         
  -5  17   4        224.78        227.00         7.62 o                         
  -4  17   4        203.04        172.22         4.46 o                         
  -3  17   4        505.88        519.74         7.05 o                         
  -2  17   4         46.57         41.97         1.53 o                         
  -1  17   4        209.11        202.64         3.18 o                         
   0  17   4        143.20        140.88         2.69 o                         
   1  17   4        111.62        110.62         2.66 o                         
   2  17   4         87.47         83.87         2.72 o                         
   3  17   4        133.41        112.92         5.96 o                         
   4  17   4        190.45        172.54         6.22 o                         
   5  17   4         21.35         30.42         2.02 o                         
   6  17   4         20.56         20.14         1.29 o                         
  -8  18   4          1.00          2.80         1.13 o                         
  -7  18   4         11.61         15.43         2.21 o                         
  -6  18   4        211.96        189.46         5.11 o                         
  -5  18   4        849.25        838.73        14.11 o                         
  -4  18   4        245.69        221.41         6.53 o                         
  -3  18   4          0.16          0.35         0.87 o                         
  -2  18   4        119.47        113.71         2.85 o                         
  -1  18   4         23.67         24.76         1.52 o                         
   0  18   4         25.67         21.06         1.32 o                         
   1  18   4        304.22        279.15         4.16 o                         
   2  18   4          6.45          7.73         1.30 o                         
   3  18   4        159.20        150.27         4.68 o                         
   4  18   4          9.76          6.29         1.38 o                         
   5  18   4         91.57         98.49         3.22 o                         
   6  18   4         72.52         66.67         2.79 o                         
  -7  19   4         42.31         42.67         2.87 o                         
  -6  19   4         28.04         24.23         1.97 o                         
  -5  19   4        354.81        352.24         8.92 o                         
  -4  19   4        362.97        376.68        10.40 o                         
  -3  19   4        719.49        706.48         9.89 o                         
  -2  19   4          0.91          1.03         1.53 o                         
  -1  19   4          2.71          4.22         0.90 o                         
   0  19   4        556.29        520.57         7.36 o                         
   1  19   4        223.12        207.31         4.66 o                         
   2  19   4         27.18         26.17         1.78 o                         
   3  19   4          0.26         -0.24         1.04 o                         
   4  19   4         13.72         15.85         1.47 o                         
   5  19   4          5.23          4.86         0.85 o                         
  -7  20   4         14.31         22.64         1.97 o                         
  -6  20   4          0.35          0.89         1.02 o                         
  -5  20   4         71.90         74.27         4.09 o                         
  -4  20   4         44.48         48.04         3.02 o                         
  -3  20   4         71.92         68.91         2.98 o                         
  -2  20   4        142.40        132.97         4.10 o                         
  -1  20   4          0.04          0.88         1.18 o                         
   0  20   4          6.59          4.97         1.15 o                         
   1  20   4         84.51         91.38         2.90 o                         
   2  20   4         37.73         30.22         2.23 o                         
   3  20   4          0.04          2.56         1.64 o                         
   4  20   4          0.25          2.08         1.60 o                         
   5  20   4          3.48          4.16         1.03 o                         
  -6  21   4         30.34         36.92         2.62 o                         
  -5  21   4          5.45          3.36         1.19 o                         
  -4  21   4         22.85         21.93         2.06 o                         
  -3  21   4        184.74        164.56         4.30 o                         
  -2  21   4         25.41         22.20         2.09 o                         
  -1  21   4        116.58        104.20         3.31 o                         
   0  21   4         38.26         34.95         2.03 o                         
   1  21   4        129.04        124.15         4.11 o                         
   2  21   4          9.85          7.57         1.63 o                         
   3  21   4          0.22          2.46         1.60 o                         
   4  21   4         27.82         28.13         2.24 o                         
  -6  22   4         15.14         24.32         2.82 o                         
  -5  22   4         49.25         52.07         2.32 o                         
  -4  22   4         84.82         84.05         3.37 o                         
  -3  22   4         11.37         11.36         1.47 o                         
  -2  22   4          0.83          1.94         1.25 o                         
  -1  22   4          1.69          4.47         1.21 o                         
   0  22   4         17.77         19.09         1.82 o                         
   1  22   4        105.93        107.28         3.28 o                         
   2  22   4          1.91          4.19         1.28 o                         
   3  22   4         22.53         17.93         1.70 o                         
   4  22   4        123.87        149.71         5.00 o                         
  -5  23   4         14.25         19.01         1.74 o                         
  -4  23   4         27.70         26.67         1.79 o                         
  -3  23   4         58.29         53.43         2.36 o                         
  -2  23   4         52.84         44.80         2.42 o                         
  -1  23   4         14.32         19.46         1.56 o                         
   0  23   4          0.57          1.63         1.13 o                         
   1  23   4         35.58         40.73         1.97 o                         
   2  23   4         27.55         33.42         1.88 o                         
   3  23   4         14.97         14.68         1.19 o                         
  -4  24   4         86.90         88.54         4.92 o                         
  -3  24   4         68.12         82.06         2.49 o                         
  -2  24   4         34.71         38.81         2.23 o                         
  -1  24   4         53.80         64.95         2.36 o                         
   0  24   4         38.71         38.80         1.80 o                         
   1  24   4         35.10         37.79         1.68 o                         
   2  24   4          5.23          6.68         0.93 o                         
  -2  25   4          0.65          1.96         0.92 o                         
  -1  25   4         81.37         86.52         2.81 o                         
   0  25   4          1.67          1.48         0.72 o                         
 -11   0   5         51.30         47.34         4.75 o                         
  -9   0   5        679.03        657.64        16.19 o                         
  -7   0   5        140.61        149.04         5.37 o                         
  -5   0   5        437.52        441.52         8.03 o                         
  -3   0   5       3521.41       3657.67        20.68 o                         
  -1   0   5       1034.96       1207.71         8.41 o                         
   1   0   5        131.03        139.43         4.03 o                         
   3   0   5          4.38          5.05         1.45 o                         
   5   0   5          3.10          0.67         1.26 o                         
   7   0   5         16.91         11.06         2.02 o                         
 -11   1   5        404.20        420.05         7.04 o                         
 -10   1   5        106.73        105.41         6.15 o                         
  -9   1   5         28.32         27.22         2.64 o                         
  -8   1   5         94.11         96.84         3.42 o                         
  -7   1   5        338.36        326.60         5.56 o                         
  -6   1   5        645.51        626.43         6.50 o                         
  -5   1   5          1.81          2.71         0.83 o                         
  -4   1   5         53.91         57.79         1.90 o                         
  -3   1   5        160.21        168.10         2.56 o                         
  -2   1   5         32.55         33.11         1.14 o                         
  -1   1   5       6506.82       7003.60        37.71 o                         
   0   1   5        162.95        184.41         3.07 o                         
   1   1   5          0.11          2.59         0.67 o                         
   2   1   5        394.04        423.81         4.41 o                         
   3   1   5          8.82          7.20         1.01 o                         
   4   1   5         97.28         85.63         3.25 o                         
   5   1   5         48.64         46.82         1.95 o                         
   6   1   5          1.51          1.58         1.06 o                         
   7   1   5          0.21         -0.36         0.98 o                         
   8   1   5         17.40         21.06         1.36 o                         
 -11   2   5         20.80         19.43         1.69 o                         
 -10   2   5          8.43          8.00         2.28 o                         
  -9   2   5          0.06         -3.28         3.28 o                         
  -8   2   5          8.26          5.40         1.13 o                         
  -7   2   5          8.07          8.69         1.13 o                         
  -6   2   5         16.72         16.81         1.39 o                         
  -5   2   5          7.74          7.30         0.90 o                         
  -4   2   5        115.88        108.59         2.39 o                         
  -3   2   5       4275.75       4380.29        13.03 o                         
  -2   2   5        129.65        133.40         2.29 o                         
  -1   2   5       1231.11       1424.11         8.98 o                         
   0   2   5        810.80        799.05         5.58 o                         
   1   2   5        583.67        521.11         5.12 o                         
   2   2   5        378.53        372.10         4.38 o                         
   3   2   5         27.40         30.19         1.63 o                         
   4   2   5         21.37         23.10         1.87 o                         
   5   2   5         90.24         77.62         2.36 o                         
   6   2   5         40.76         36.07         2.13 o                         
   7   2   5         16.39         16.13         1.32 o                         
   8   2   5         57.86         58.95         1.93 o                         
 -11   3   5         20.59         15.03         1.29 o                         
 -10   3   5        896.65        982.38        17.36 o                         
  -9   3   5         62.66         73.00         4.75 o                         
  -8   3   5         32.15         27.64         2.17 o                         
  -7   3   5          8.98          9.11         1.10 o                         
  -6   3   5        219.96        209.62         4.26 o                         
  -5   3   5          3.68          5.05         0.88 o                         
  -4   3   5        503.08        469.92         5.14 o                         
  -3   3   5        120.34        118.87         2.23 o                         
  -2   3   5        198.41        199.92         2.67 o                         
  -1   3   5         80.61         96.35         2.07 o                         
   0   3   5        775.29        861.37        10.50 o                         
   1   3   5        201.25        246.33         4.14 o                         
   2   3   5         17.16         13.28         1.13 o                         
   3   3   5        413.41        397.92         6.32 o                         
   4   3   5       1844.45       1761.87        22.68 o                         
   5   3   5       1764.09       1711.83         9.72 o                         
   6   3   5        258.07        247.47         4.76 o                         
   7   3   5          0.85          0.33         0.89 o                         
   8   3   5          0.28          1.62         0.74 o                         
 -11   4   5          3.68          4.15         0.86 o                         
 -10   4   5         34.06         32.13         2.49 o                         
  -9   4   5         27.26         29.79         3.22 o                         
  -8   4   5       2799.87       2822.55        32.38 o                         
  -7   4   5        124.17        110.00         2.58 o                         
  -6   4   5        126.31        123.05         4.05 o                         
  -5   4   5          2.04          3.25         0.80 o                         
  -4   4   5        928.33       1030.56         7.99 o                         
  -3   4   5        149.97        150.37         2.67 o                         
  -2   4   5       1258.09       1328.54        11.11 o                         
  -1   4   5        410.24        425.12         5.03 o                         
   0   4   5        536.09        548.29         5.11 o                         
   1   4   5         32.70         27.25         1.53 o                         
   2   4   5        759.21        766.14         9.15 o                         
   3   4   5        782.29        753.40         8.15 o                         
   4   4   5        341.07        328.93         6.34 o                         
   5   4   5        262.79        270.50         3.68 o                         
   6   4   5        859.83        894.55         8.36 o                         
   7   4   5         25.42         26.96         1.53 o                         
   8   4   5        248.50        260.78         3.73 o                         
 -11   5   5         12.03         15.77         2.53 o                         
 -10   5   5        118.60        105.09         4.73 o                         
  -9   5   5        157.03        157.44         6.42 o                         
  -8   5   5          2.00          3.20         1.32 o                         
  -7   5   5         15.32         13.06         1.23 o                         
  -6   5   5          1.15          1.97         0.95 o                         
  -5   5   5        338.14        323.71         5.29 o                         
  -4   5   5        310.04        342.99         5.08 o                         
  -3   5   5       1290.94       1340.00         9.44 o                         
  -2   5   5       1891.67       1913.94        14.80 o                         
  -1   5   5       1060.61       1123.86        10.61 o                         
   0   5   5         33.78         32.72         1.38 o                         
   1   5   5        342.36        365.11         5.21 o                         
   2   5   5        137.15        151.34         3.58 o                         
   3   5   5          4.76          6.70         1.07 o                         
   4   5   5        551.04        522.64         9.57 o                         
   5   5   5       2246.77       2171.27        13.70 o                         
   6   5   5         85.47         74.72         2.41 o                         
   7   5   5          0.46          1.26         0.76 o                         
   8   5   5         11.28         13.35         0.94 o                         
 -10   6   5        250.77        276.70         8.82 o                         
  -9   6   5        157.86        160.54         4.82 o                         
  -8   6   5        252.95        236.84         6.12 o                         
  -7   6   5          2.60          3.49         1.25 o                         
  -6   6   5         59.95         63.20         2.76 o                         
  -5   6   5          8.29          5.68         1.09 o                         
  -4   6   5        420.57        419.52         6.62 o                         
  -3   6   5        137.16        110.97         2.91 o                         
  -2   6   5       1003.46       1023.61         7.22 o                         
  -1   6   5        133.62        115.50         2.84 o                         
   0   6   5       1133.68       1307.51         9.13 o                         
   1   6   5       1029.59       1136.32         9.94 o                         
   2   6   5          1.09          1.09         0.86 o                         
   3   6   5        222.42        223.91         4.61 o                         
   4   6   5         40.34         37.62         2.31 o                         
   5   6   5        129.42        127.29         2.88 o                         
   6   6   5        357.73        354.68         5.01 o                         
   7   6   5        264.15        245.43         4.55 o                         
   8   6   5          7.25          5.07         0.88 o                         
 -10   7   5        124.43        127.86         4.95 o                         
  -9   7   5         72.80         77.55         3.06 o                         
  -8   7   5         35.01         36.80         2.50 o                         
  -7   7   5         45.31         39.02         1.88 o                         
  -6   7   5          1.72          2.96         1.33 o                         
  -5   7   5         45.13         52.44         2.76 o                         
  -4   7   5          0.21          2.64         0.95 o                         
  -3   7   5       1222.99       1235.50        10.47 o                         
  -2   7   5         47.71         38.63         1.79 o                         
  -1   7   5        756.15        769.83         7.95 o                         
   0   7   5         33.79         33.10         1.32 o                         
   1   7   5        403.62        445.21         5.18 o                         
   2   7   5         34.20         44.39         1.97 o                         
   3   7   5       1463.25       1446.25        17.45 o                         
   4   7   5          3.25          4.55         0.68 o                         
   5   7   5        208.56        204.66         3.78 o                         
   6   7   5          0.37         -0.45         0.90 o                         
   7   7   5          2.46         -0.85         0.85 o                         
   8   7   5          4.09          4.58         1.67 o                         
 -10   8   5         35.34         38.85         2.83 o                         
  -9   8   5         93.81        104.75         3.44 o                         
  -8   8   5         22.08         18.40         1.79 o                         
  -7   8   5         43.67         46.74         2.39 o                         
  -6   8   5        185.33        176.99         5.13 o                         
  -5   8   5        145.39        142.22         4.34 o                         
  -4   8   5        748.59        789.22         8.34 o                         
  -3   8   5        494.46        472.03         6.17 o                         
  -2   8   5         59.38         69.70         2.20 o                         
  -1   8   5        704.89        667.42         7.01 o                         
   0   8   5        380.09        350.51         4.30 o                         
   1   8   5        221.97        198.80         3.82 o                         
   2   8   5         24.55         20.09         1.56 o                         
   3   8   5        392.00        380.56         6.10 o                         
   4   8   5        322.88        293.25         3.92 o                         
   5   8   5          0.90          1.56         1.01 o                         
   6   8   5        347.70        350.28         6.23 o                         
   7   8   5         60.76         62.08         2.29 o                         
   8   8   5          3.20          1.20         1.16 o                         
 -10   9   5        102.87        102.97         4.10 o                         
  -9   9   5        429.86        467.70         8.39 o                         
  -8   9   5         97.02         94.28         3.93 o                         
  -7   9   5          2.17          1.43         1.14 o                         
  -6   9   5        128.33        120.34         3.20 o                         
  -5   9   5         48.09         38.69         2.23 o                         
  -4   9   5        788.85        835.52         8.65 o                         
  -3   9   5         30.09         32.97         2.02 o                         
  -2   9   5        537.06        603.25         6.81 o                         
  -1   9   5        123.06        119.57         2.93 o                         
   0   9   5        139.15        124.13         2.69 o                         
   1   9   5         50.82         55.72         2.15 o                         
   2   9   5        180.18        170.34         3.81 o                         
   3   9   5        176.70        169.30         3.68 o                         
   4   9   5        390.34        394.57         5.41 o                         
   5   9   5        274.11        261.65         4.97 o                         
   6   9   5         24.08         18.08         1.65 o                         
   7   9   5         22.00         25.42         1.59 o                         
   8   9   5          0.86          0.70         1.49 o                         
 -10  10   5        266.69        303.33         5.45 o                         
  -9  10   5         47.88         52.87         2.42 o                         
  -8  10   5          2.16          1.77         1.36 o                         
  -7  10   5         92.37         88.35         3.90 o                         
  -6  10   5         88.37         87.57         2.77 o                         
  -5  10   5         23.41         18.96         1.52 o                         
  -4  10   5         60.64         62.83         2.52 o                         
  -3  10   5         59.89         68.72         2.71 o                         
  -2  10   5        692.44        727.56         9.29 o                         
  -1  10   5        338.03        312.41         4.80 o                         
   0  10   5        301.80        303.38         4.47 o                         
   1  10   5        233.08        206.84         4.10 o                         
   2  10   5          3.63          4.13         0.90 o                         
   3  10   5         61.10         58.47         2.59 o                         
   4  10   5         37.59         30.89         1.85 o                         
   5  10   5          0.16         -0.72         1.13 o                         
   6  10   5         27.96         27.10         2.14 o                         
   7  10   5          5.22          9.57         1.20 o                         
 -10  11   5         45.58         54.39         2.59 o                         
  -9  11   5        215.85        244.71         4.74 o                         
  -8  11   5         53.49         60.57         2.80 o                         
  -7  11   5         40.74         35.94         2.07 o                         
  -6  11   5         55.43         47.59         2.27 o                         
  -5  11   5         29.33         24.89         2.25 o                         
  -4  11   5        381.49        386.88         6.59 o                         
  -3  11   5         49.73         41.47         2.25 o                         
  -2  11   5        134.09        128.19         3.39 o                         
  -1  11   5        335.78        303.71         5.50 o                         
   0  11   5        357.00        329.47         5.16 o                         
   1  11   5        375.74        366.04         5.97 o                         
   2  11   5         65.03         58.56         2.36 o                         
   3  11   5         51.95         48.66         1.58 o                         
   4  11   5         42.11         36.77         1.76 o                         
   5  11   5          6.70          5.75         1.45 o                         
   6  11   5          1.19          3.67         1.30 o                         
   7  11   5          2.39          3.90         1.02 o                         
  -9  12   5         87.21         92.23         2.89 o                         
  -8  12   5        119.17        120.68         3.48 o                         
  -7  12   5         88.43         88.29         3.89 o                         
  -6  12   5         62.41         63.13         3.32 o                         
  -5  12   5          0.36          4.32         1.67 o                         
  -4  12   5          0.04          5.62         4.08 o                         
  -3  12   5        126.92        118.22         3.83 o                         
  -2  12   5        340.95        324.67         5.15 o                         
  -1  12   5        360.21        347.46         5.31 o                         
   0  12   5        393.46        366.72         5.54 o                         
   1  12   5        520.43        489.35         6.98 o                         
   2  12   5          2.02          2.37         1.02 o                         
   3  12   5        332.28        326.65         4.12 o                         
   4  12   5       1065.23       1054.02         9.74 o                         
   5  12   5          6.00          3.23         1.48 o                         
   6  12   5         49.01         51.55         2.56 o                         
   7  12   5         73.16         78.40         2.76 o                         
  -9  13   5         50.98         60.21         2.17 o                         
  -8  13   5         18.12         14.67         1.53 o                         
  -7  13   5         44.32         36.87         2.33 o                         
  -6  13   5        241.45        222.51         5.45 o                         
  -5  13   5        115.31        106.37         2.90 o                         
  -4  13   5         58.39         56.91         1.95 o                         
  -3  13   5         36.62         39.99         2.31 o                         
  -2  13   5         87.79         86.58         3.30 o                         
  -1  13   5          6.62          5.99         1.58 o                         
   0  13   5         16.40         11.47         1.31 o                         
   1  13   5          5.67          3.64         1.05 o                         
   2  13   5        263.48        273.26         4.12 o                         
   3  13   5        365.25        366.54         4.76 o                         
   4  13   5         17.25         17.90         1.97 o                         
   5  13   5         65.65         55.82         2.82 o                         
   6  13   5          0.08          1.63         0.94 o                         
   7  13   5         13.28         20.02         1.90 o                         
  -9  14   5         29.13         34.56         1.57 o                         
  -8  14   5        151.35        155.09         3.97 o                         
  -7  14   5        220.20        225.69         5.23 o                         
  -6  14   5        350.97        338.96         8.29 o                         
  -5  14   5        117.66        106.36         3.48 o                         
  -4  14   5         19.66         17.36         1.17 o                         
  -3  14   5         80.43         72.46         2.21 o                         
  -2  14   5          3.80          5.53         1.23 o                         
  -1  14   5         18.92         20.64         1.94 o                         
   0  14   5         73.95         57.47         2.81 o                         
   1  14   5         43.05         39.63         1.90 o                         
   2  14   5        804.46        775.77         8.01 o                         
   3  14   5         12.40         18.16         1.32 o                         
   4  14   5         99.00         82.35         4.59 o                         
   5  14   5         12.64         15.24         1.74 o                         
   6  14   5          8.87         10.25         1.33 o                         
  -8  15   5         50.67         58.21         2.33 o                         
  -7  15   5         17.00         17.95         1.95 o                         
  -6  15   5          5.01          5.84         2.00 o                         
  -5  15   5         20.93         18.79         1.82 o                         
  -4  15   5        163.56        149.07         4.05 o                         
  -3  15   5        163.80        165.38         3.15 o                         
  -2  15   5        194.79        178.48         3.26 o                         
  -1  15   5        317.45        315.67         4.26 o                         
   0  15   5         45.78         38.94         1.63 o                         
   1  15   5         12.84          9.77         1.13 o                         
   2  15   5        162.55        171.09         3.63 o                         
   3  15   5        260.67        235.48         5.92 o                         
   4  15   5        635.34        621.77        18.52 o                         
   5  15   5          8.33          8.67         1.81 o                         
   6  15   5        166.14        155.63         6.83 o                         
  -8  16   5        115.49        115.17         2.96 o                         
  -7  16   5        121.03        111.43         3.89 o                         
  -6  16   5        170.06        172.96         5.16 o                         
  -5  16   5        203.30        205.34         5.54 o                         
  -4  16   5        144.94        132.66         4.00 o                         
  -3  16   5         24.53         23.43         1.72 o                         
  -2  16   5        275.94        276.92         4.07 o                         
  -1  16   5        475.95        450.92         5.11 o                         
   0  16   5         15.35         18.19         1.31 o                         
   1  16   5          5.82          4.41         1.02 o                         
   2  16   5          0.09         -0.12         1.15 o                         
   3  16   5        459.70        507.62         7.77 o                         
   4  16   5         33.02         30.69         2.46 o                         
   5  16   5          2.40          2.19         0.99 o                         
   6  16   5         67.34         97.45         3.40 o                         
  -8  17   5          2.11          2.82         0.66 o                         
  -7  17   5         28.91         26.66         1.95 o                         
  -6  17   5        301.78        285.00         6.29 o                         
  -5  17   5        391.09        396.66         7.50 o                         
  -4  17   5        207.96        216.68         5.32 o                         
  -3  17   5        140.78        132.06         3.60 o                         
  -2  17   5        157.63        149.58         3.44 o                         
  -1  17   5        578.95        564.61         6.53 o                         
   0  17   5        274.73        277.03         4.37 o                         
   1  17   5        525.70        498.59         7.25 o                         
   2  17   5         15.26         17.58         1.64 o                         
   3  17   5        437.55        437.20         7.01 o                         
   4  17   5          0.03          0.25         1.18 o                         
   5  17   5          0.79         -0.84         1.03 o                         
  -7  18   5         53.34         66.27         2.96 o                         
  -6  18   5        163.25        176.23         5.35 o                         
  -5  18   5        220.60        222.35         5.44 o                         
  -4  18   5         96.46        103.38         3.94 o                         
  -3  18   5          5.06          6.74         1.33 o                         
  -2  18   5        144.88        131.94         4.19 o                         
  -1  18   5        149.97        145.55         4.09 o                         
   0  18   5         59.78         61.09         2.51 o                         
   1  18   5        276.75        273.07         4.99 o                         
   2  18   5         57.22         59.31         2.80 o                         
   3  18   5        271.53        271.39         5.36 o                         
   4  18   5          2.83          1.47         0.94 o                         
   5  18   5         19.66         24.33         1.47 o                         
  -7  19   5          0.50          4.81         1.33 o                         
  -6  19   5         39.42         31.20         2.29 o                         
  -5  19   5          9.07         14.31         1.79 o                         
  -4  19   5          0.42         -1.57         1.57 o                         
  -3  19   5         85.40         84.82         3.33 o                         
  -2  19   5         64.99         63.47         2.94 o                         
  -1  19   5         27.34         28.68         1.92 o                         
   0  19   5        198.20        200.98         3.99 o                         
   1  19   5         81.53         80.53         2.90 o                         
   2  19   5        109.62        112.55         3.56 o                         
   3  19   5         29.64         29.26         1.87 o                         
   4  19   5         23.02         26.56         1.97 o                         
  -7  20   5          0.26          0.04         1.71 o                         
  -6  20   5          5.44          4.47         0.96 o                         
  -5  20   5          0.32          0.32         1.01 o                         
  -4  20   5          4.71          1.64         1.11 o                         
  -3  20   5        105.52         99.37         3.71 o                         
  -2  20   5         10.38          8.59         1.72 o                         
  -1  20   5          6.34          5.09         1.23 o                         
   0  20   5        217.89        209.06         4.16 o                         
   1  20   5        157.66        163.44         4.37 o                         
   2  20   5          1.66          2.54         0.86 o                         
   3  20   5          5.19          6.15         1.02 o                         
   4  20   5          0.11         -0.37         0.93 o                         
  -6  21   5         93.47        112.26         3.83 o                         
  -5  21   5        196.32        204.15         5.58 o                         
  -4  21   5          2.29          4.75         1.33 o                         
  -3  21   5          0.01         -1.06         1.48 o                         
  -2  21   5         94.34         95.28         4.07 o                         
  -1  21   5        238.14        240.71         4.67 o                         
   0  21   5          4.89          2.10         1.10 o                         
   1  21   5         57.33         71.80         2.49 o                         
   2  21   5        162.27        177.33         4.23 o                         
   3  21   5          6.18          9.60         1.60 o                         
  -5  22   5         42.99         45.74         2.08 o                         
  -4  22   5        176.28        185.35         4.47 o                         
  -3  22   5         46.47         42.99         2.93 o                         
  -2  22   5          0.81          1.30         1.37 o                         
  -1  22   5         27.21         28.05         1.94 o                         
   0  22   5         49.79         55.72         2.16 o                         
   1  22   5          4.37          4.02         0.81 o                         
   2  22   5          0.05          1.41         0.85 o                         
   3  22   5          9.33         11.66         1.13 o                         
  -4  23   5          5.00          7.12         1.06 o                         
  -3  23   5          2.47          5.24         1.08 o                         
  -2  23   5          7.11          8.37         1.27 o                         
  -1  23   5        242.22        272.36         5.07 o                         
   0  23   5          1.37          2.08         1.04 o                         
   1  23   5         28.52         39.65         1.44 o                         
   2  23   5         62.65         69.87         2.45 o                         
  -2  24   5          1.34          3.71         1.07 o                         
  -1  24   5          5.45          6.59         0.93 o                         
   0  24   5        156.23        169.09         3.84 o                         
 -10   0   6        592.38        656.17        19.55 o                         
  -8   0   6         49.38         47.50         3.61 o                         
  -6   0   6        703.63        677.41        13.26 o                         
  -4   0   6        762.79        781.86        10.74 o                         
  -2   0   6       7233.65       7246.82        25.47 o                         
   0   0   6        911.00        932.04        10.86 o                         
   2   0   6        165.36        137.68         4.72 o                         
   4   0   6        168.69        189.97         4.24 o                         
   6   0   6        201.98        223.77         7.27 o                         
   8   0   6          1.15         -0.18         1.19 o                         
 -10   1   6         42.49         37.92         3.77 o                         
  -9   1   6         74.19         70.76         3.78 o                         
  -8   1   6         22.60         19.93         1.87 o                         
  -7   1   6         17.12         15.15         1.03 o                         
  -6   1   6         62.99         59.23         2.30 o                         
  -5   1   6         26.71         22.49         1.44 o                         
  -4   1   6        464.11        458.24         4.68 o                         
  -3   1   6          6.00          9.27         0.79 o                         
  -2   1   6        489.00        437.36         4.34 o                         
  -1   1   6          1.36          3.44         0.81 o                         
   0   1   6        167.58        167.97         3.56 o                         
   1   1   6          8.23         17.49         1.45 o                         
   2   1   6         61.00         70.91         2.30 o                         
   3   1   6         29.95         29.89         2.23 o                         
   4   1   6         65.39         64.47         1.90 o                         
   5   1   6       1442.58       1462.95         9.34 o                         
   6   1   6          1.39          0.88         1.05 o                         
   7   1   6         16.10         18.53         1.36 o                         
 -10   2   6         12.42         11.81         3.26 o                         
  -9   2   6         15.69         17.90         2.59 o                         
  -8   2   6        159.77        140.46         4.06 o                         
  -7   2   6          1.13          1.55         0.69 o                         
  -6   2   6        477.93        490.86         8.26 o                         
  -5   2   6        293.96        293.77         4.43 o                         
  -4   2   6        735.12        739.15         5.93 o                         
  -3   2   6         25.61         27.60         1.22 o                         
  -2   2   6        625.48        597.50         4.84 o                         
  -1   2   6        189.89        179.29         3.32 o                         
   0   2   6        547.95        588.60         6.17 o                         
   1   2   6         28.52         32.92         1.66 o                         
   2   2   6          0.09          0.74         0.85 o                         
   3   2   6        553.79        563.78        10.05 o                         
   4   2   6         49.83         50.14         1.84 o                         
   5   2   6          4.08          5.01         0.89 o                         
   6   2   6        108.83        115.13         3.42 o                         
   7   2   6          3.10          2.16         0.90 o                         
 -10   3   6         49.00         52.87         3.39 o                         
  -9   3   6          5.87          3.42         1.53 o                         
  -8   3   6         79.94         75.86         3.66 o                         
  -7   3   6         24.94         25.93         1.29 o                         
  -6   3   6          6.38          6.18         0.99 o                         
  -5   3   6        136.17        128.22         2.96 o                         
  -4   3   6        623.43        660.37         5.88 o                         
  -3   3   6        255.31        241.02         3.41 o                         
  -2   3   6          4.63          5.37         0.84 o                         
  -1   3   6          0.02          3.29         0.93 o                         
   0   3   6         12.64         12.83         1.20 o                         
   1   3   6         26.99         31.11         1.74 o                         
   2   3   6          4.71          7.32         1.04 o                         
   3   3   6          4.97          9.85         1.74 o                         
   4   3   6         27.26         31.35         1.51 o                         
   5   3   6         25.79         23.25         1.56 o                         
   6   3   6        164.72        153.20         3.88 o                         
   7   3   6          0.37          2.10         0.80 o                         
 -10   4   6        230.59        231.67         7.28 o                         
  -9   4   6         51.72         60.18         4.49 o                         
  -8   4   6          0.61          0.87         1.35 o                         
  -7   4   6        124.37        121.42         2.63 o                         
  -6   4   6        111.15        100.18         2.88 o                         
  -5   4   6          2.77          2.63         0.81 o                         
  -4   4   6       1004.76       1007.59        11.00 o                         
  -3   4   6        356.21        318.12         5.10 o                         
  -2   4   6        360.17        336.67         5.05 o                         
  -1   4   6         67.53         60.73         2.42 o                         
   0   4   6          0.94          1.58         0.74 o                         
   1   4   6        307.01        280.02         4.95 o                         
   2   4   6         33.15         27.93         1.76 o                         
   3   4   6          0.48          1.61         1.99 o                         
   4   4   6       2849.92       2843.67        15.18 o                         
   5   4   6        224.15        197.65         4.27 o                         
   6   4   6         78.77         76.44         2.79 o                         
   7   4   6        204.59        217.63         3.64 o                         
 -10   5   6         33.17         37.48         2.43 o                         
  -9   5   6        270.36        288.24         7.00 o                         
  -8   5   6        367.85        360.26         7.70 o                         
  -7   5   6          7.06          5.58         1.10 o                         
  -6   5   6         46.12         40.20         2.02 o                         
  -5   5   6         21.04         12.44         1.35 o                         
  -4   5   6          0.32          1.98         1.24 o                         
  -3   5   6        209.67        210.07         4.25 o                         
  -2   5   6          5.49          8.36         0.96 o                         
  -1   5   6        318.27        334.36         4.80 o                         
   0   5   6         34.09         41.29         1.82 o                         
   1   5   6        837.66        842.40         9.80 o                         
   2   5   6          9.61          6.62         1.24 o                         
   3   5   6        342.79        324.62         7.65 o                         
   4   5   6        118.92        107.98         2.64 o                         
   5   5   6         64.32         55.07         2.34 o                         
   6   5   6        687.65        723.12         7.97 o                         
   7   5   6          0.23          0.52         0.66 o                         
 -10   6   6        519.23        545.02        18.50 o                         
  -9   6   6         66.06         63.26         3.03 o                         
  -8   6   6         39.82         37.71         2.69 o                         
  -7   6   6        285.61        263.90         7.97 o                         
  -6   6   6        313.63        305.07         4.57 o                         
  -5   6   6        167.34        157.72         3.75 o                         
  -4   6   6        467.00        439.05         8.04 o                         
  -3   6   6       2059.01       2136.09        20.75 o                         
  -2   6   6        502.02        487.69         6.25 o                         
  -1   6   6        761.99        738.15         7.20 o                         
   0   6   6          8.80          5.55         0.93 o                         
   1   6   6         94.85         82.67         2.86 o                         
   2   6   6          0.02          0.78         1.08 o                         
   3   6   6        684.69        672.02         6.59 o                         
   4   6   6         19.05         17.95         1.16 o                         
   5   6   6         11.79         10.52         1.41 o                         
   6   6   6        258.03        232.03         4.89 o                         
   7   6   6          6.58          8.14         0.88 o                         
 -10   7   6         98.06         98.98         3.95 o                         
  -9   7   6         26.66         26.10         2.29 o                         
  -8   7   6        191.23        187.29         6.09 o                         
  -7   7   6          0.94         -1.27         1.64 o                         
  -6   7   6         19.29         20.21         1.32 o                         
  -5   7   6        861.37        901.02        10.20 o                         
  -4   7   6        361.92        376.24         7.14 o                         
  -3   7   6        280.45        269.94         6.87 o                         
  -2   7   6        280.34        261.11         5.04 o                         
  -1   7   6        303.04        318.87         4.59 o                         
   0   7   6          9.05          6.28         0.93 o                         
   1   7   6        342.09        332.78         5.63 o                         
   2   7   6         32.32         25.78         1.97 o                         
   3   7   6         35.91         41.94         1.62 o                         
   4   7   6        125.32        116.17         2.83 o                         
   5   7   6          2.30          2.86         1.00 o                         
   6   7   6         91.61         86.52         2.98 o                         
   7   7   6         42.07         40.43         1.82 o                         
 -10   8   6         68.14         67.14         3.25 o                         
  -9   8   6         19.36         24.78         1.95 o                         
  -8   8   6         14.52         11.33         1.88 o                         
  -7   8   6          0.66         -0.31         1.50 o                         
  -6   8   6        605.42        602.38         6.49 o                         
  -5   8   6        264.45        244.82         6.02 o                         
  -4   8   6        733.44        661.09         8.66 o                         
  -3   8   6        123.61        107.22         3.50 o                         
  -2   8   6        185.48        174.56         4.24 o                         
  -1   8   6          0.20          4.15         1.33 o                         
   0   8   6          4.14          3.71         0.90 o                         
   1   8   6        167.21        169.16         4.48 o                         
   2   8   6        108.87        106.17         4.53 o                         
   3   8   6        506.71        473.25         5.35 o                         
   4   8   6         75.11         70.25         2.47 o                         
   5   8   6         40.55         32.65         2.65 o                         
   6   8   6          5.28          5.27         1.12 o                         
   7   8   6        105.38        125.97         4.23 o                         
 -10   9   6          0.25         -0.05         1.01 o                         
  -9   9   6          9.03          5.99         1.39 o                         
  -8   9   6         16.49         19.59         2.70 o                         
  -7   9   6         27.34         27.37         2.29 o                         
  -6   9   6         16.41         14.74         1.43 o                         
  -5   9   6        216.98        214.73         4.50 o                         
  -4   9   6         58.41         61.75         2.82 o                         
  -3   9   6         27.77         24.59         2.08 o                         
  -2   9   6        549.47        544.23         7.45 o                         
  -1   9   6          2.44          2.31         0.81 o                         
   0   9   6          7.60          7.34         1.20 o                         
   1   9   6        137.07        143.73         3.85 o                         
   2   9   6        280.31        263.69         4.67 o                         
   3   9   6         28.11         27.33         1.39 o                         
   4   9   6         43.02         38.27         2.10 o                         
   5   9   6        356.50        375.16         7.06 o                         
   6   9   6         10.09          8.46         1.37 o                         
   7   9   6         13.80         19.02         1.32 o                         
 -10  10   6         42.89         34.29         5.81 o                         
  -9  10   6        169.51        162.42         4.22 o                         
  -8  10   6        114.51        115.39         4.09 o                         
  -7  10   6        220.61        203.94         6.33 o                         
  -6  10   6        207.81        185.05         4.92 o                         
  -5  10   6         69.92         76.32         2.24 o                         
  -4  10   6        189.10        195.83         4.86 o                         
  -3  10   6        371.59        375.69         7.25 o                         
  -2  10   6         85.02         92.30         3.04 o                         
  -1  10   6        182.38        175.16         3.85 o                         
   0  10   6          0.03          1.45         0.96 o                         
   1  10   6        416.83        397.56         6.40 o                         
   2  10   6         83.97         93.20         2.38 o                         
   3  10   6         42.77         41.31         1.68 o                         
   4  10   6         44.67         47.99         2.55 o                         
   5  10   6        164.81        167.60         6.13 o                         
   6  10   6         65.16         64.06         3.06 o                         
   7  10   6          0.21         -0.04         0.77 o                         
  -9  11   6          1.94          3.65         0.92 o                         
  -8  11   6          0.43          0.28         1.39 o                         
  -7  11   6        307.59        305.48         8.73 o                         
  -6  11   6         33.68         25.74         2.46 o                         
  -5  11   6         13.28         13.77         1.14 o                         
  -4  11   6         10.09         15.17         1.32 o                         
  -3  11   6          8.99          7.24         1.18 o                         
  -2  11   6         50.49         50.44         2.16 o                         
  -1  11   6        397.34        404.43         6.88 o                         
   0  11   6          1.99          1.94         1.02 o                         
   1  11   6        163.98        156.36         2.97 o                         
   2  11   6        361.06        332.99         4.55 o                         
   3  11   6         78.43         73.13         2.29 o                         
   4  11   6          0.23          1.95         1.40 o                         
   5  11   6         61.33         61.52         3.29 o                         
   6  11   6         91.38         91.05         3.39 o                         
  -9  12   6          3.80          3.96         1.33 o                         
  -8  12   6        283.54        305.26         6.16 o                         
  -7  12   6         39.30         46.66         3.34 o                         
  -6  12   6        123.87        123.67         5.09 o                         
  -5  12   6         85.82         74.29         3.58 o                         
  -4  12   6         20.75         21.59         1.34 o                         
  -3  12   6        373.36        362.70         4.75 o                         
  -2  12   6         25.21         26.00         1.74 o                         
  -1  12   6        616.70        610.87         7.86 o                         
   0  12   6         89.13         97.58         2.63 o                         
   1  12   6         16.36         17.65         1.24 o                         
   2  12   6        182.80        174.76         3.19 o                         
   3  12   6         50.36         53.78         2.66 o                         
   4  12   6         84.23         77.52         4.15 o                         
   5  12   6          2.18          4.52         1.38 o                         
   6  12   6         10.04         15.28         1.36 o                         
  -9  13   6         20.67         26.88         1.70 o                         
  -8  13   6        216.62        230.81         4.62 o                         
  -7  13   6         57.99         57.67         3.00 o                         
  -6  13   6        594.65        635.96         8.95 o                         
  -5  13   6         60.70         51.29         2.75 o                         
  -4  13   6        350.32        350.20         5.80 o                         
  -3  13   6         15.66         20.20         1.51 o                         
  -2  13   6         11.88          9.01         0.93 o                         
  -1  13   6        963.52        962.67         7.67 o                         
   0  13   6        434.89        393.90         4.71 o                         
   1  13   6         20.42         17.29         1.17 o                         
   2  13   6        184.90        196.61         3.52 o                         
   3  13   6        341.77        322.96         5.89 o                         
   4  13   6        759.98        760.74        14.32 o                         
   5  13   6         16.15         21.80         2.20 o                         
   6  13   6          1.75          4.29         1.03 o                         
  -8  14   6        488.79        554.29         7.47 o                         
  -7  14   6        234.84        234.52         5.63 o                         
  -6  14   6         14.89         11.86         1.69 o                         
  -5  14   6        219.68        194.55         5.56 o                         
  -4  14   6          0.69          1.77         0.93 o                         
  -3  14   6         25.62         30.52         1.92 o                         
  -2  14   6       1385.74       1367.30        12.88 o                         
  -1  14   6        132.28        120.67         2.83 o                         
   0  14   6          5.28          4.80         0.91 o                         
   1  14   6        210.14        181.67         3.74 o                         
   2  14   6       1978.93       1932.65        14.06 o                         
   3  14   6        347.26        340.56         6.25 o                         
   4  14   6        164.02        152.39         4.39 o                         
   5  14   6        132.75        141.45         4.22 o                         
   6  14   6         22.35         25.98         1.57 o                         
  -8  15   6        173.03        176.96         4.03 o                         
  -7  15   6        150.55        156.67         4.47 o                         
  -6  15   6         31.24         30.25         2.35 o                         
  -5  15   6         45.42         39.86         2.65 o                         
  -4  15   6         22.94         22.85         1.77 o                         
  -3  15   6         79.46         74.27         2.93 o                         
  -2  15   6        139.73        129.96         3.21 o                         
  -1  15   6       1417.24       1392.21         9.27 o                         
   0  15   6          0.10          2.02         0.94 o                         
   1  15   6          7.06          6.47         1.15 o                         
   2  15   6        119.18        123.27         3.44 o                         
   3  15   6          0.11          0.78         1.14 o                         
   4  15   6        234.51        252.59         7.14 o                         
   5  15   6         37.35         37.39         2.59 o                         
  -8  16   6        223.47        252.23         4.79 o                         
  -7  16   6        178.67        186.89         5.24 o                         
  -6  16   6        418.27        401.44         7.30 o                         
  -5  16   6         38.93         29.31         2.55 o                         
  -4  16   6        105.28        116.75         4.81 o                         
  -3  16   6        285.82        267.78         6.47 o                         
  -2  16   6         72.55         72.87         2.73 o                         
  -1  16   6       1619.09       1608.83         9.91 o                         
   0  16   6        484.84        522.48         6.53 o                         
   1  16   6        594.39        572.81         7.68 o                         
   2  16   6          0.18          0.49         1.04 o                         
   3  16   6         29.96         26.52         1.75 o                         
   4  16   6        113.64        124.51         3.65 o                         
   5  16   6          1.17          1.69         1.07 o                         
  -7  17   6          3.22          2.95         0.95 o                         
  -6  17   6          6.94          5.57         1.23 o                         
  -5  17   6        127.65        132.43         4.28 o                         
  -4  17   6        179.47        186.09         4.72 o                         
  -3  17   6         21.74         20.10         2.30 o                         
  -2  17   6          1.58          1.76         1.14 o                         
  -1  17   6         14.40         12.56         1.22 o                         
   0  17   6        142.89        140.80         3.23 o                         
   1  17   6        298.06        273.11         5.25 o                         
   2  17   6          0.38         -0.87         1.02 o                         
   3  17   6         47.19         50.52         2.31 o                         
   4  17   6         46.84         47.21         2.21 o                         
  -7  18   6         32.97         38.39         1.81 o                         
  -6  18   6         39.70         43.79         2.25 o                         
  -5  18   6         96.08         95.91         3.51 o                         
  -4  18   6        383.52        404.53         7.22 o                         
  -3  18   6         14.50         13.06         1.94 o                         
  -2  18   6          0.03          0.57         1.20 o                         
  -1  18   6         30.36         27.20         1.64 o                         
   0  18   6          4.30          3.04         0.91 o                         
   1  18   6        293.34        286.01         4.84 o                         
   2  18   6          0.83          3.03         0.86 o                         
   3  18   6         66.58         67.69         2.47 o                         
   4  18   6          5.56          5.15         1.03 o                         
  -6  19   6          9.30         13.92         1.28 o                         
  -5  19   6        362.58        379.74         6.60 o                         
  -4  19   6          5.02          7.17         1.22 o                         
  -3  19   6        382.65        373.17         7.01 o                         
  -2  19   6          9.64          9.88         1.75 o                         
  -1  19   6          7.44          6.56         1.14 o                         
   0  19   6        506.71        541.44         5.78 o                         
   1  19   6          6.48          2.50         0.97 o                         
   2  19   6          8.93          8.47         1.12 o                         
   3  19   6          2.30          9.18         1.14 o                         
  -6  20   6         38.08         37.43         2.22 o                         
  -5  20   6         84.11         84.16         2.78 o                         
  -4  20   6         11.27          8.86         1.46 o                         
  -3  20   6          7.72          7.94         1.49 o                         
  -2  20   6          7.74          8.26         1.50 o                         
  -1  20   6         45.70         42.37         2.01 o                         
   0  20   6         48.61         40.30         1.78 o                         
   1  20   6         29.66         34.16         1.52 o                         
   2  20   6         47.67         48.37         1.61 o                         
   3  20   6         61.44         81.21         2.41 o                         
  -5  21   6          2.15          2.76         0.81 o                         
  -4  21   6         35.43         39.62         2.17 o                         
  -3  21   6         86.06         92.59         4.04 o                         
  -2  21   6         81.18        101.15         3.02 o                         
  -1  21   6          0.12         -0.17         0.94 o                         
   0  21   6          0.29          1.20         0.80 o                         
   1  21   6         58.50         52.66         1.76 o                         
   2  21   6          0.23          0.89         0.65 o                         
  -4  22   6         55.87         58.90         3.30 o                         
  -3  22   6          0.66          2.16         1.31 o                         
  -2  22   6        176.57        200.83         7.24 o                         
  -1  22   6        157.85        169.20         3.48 o                         
   0  22   6        206.20        231.43         4.71 o                         
   1  22   6          0.06         -0.04         0.79 o                         
  -2  23   6          0.02          0.78         0.81 o                         
  -1  23   6         40.92         50.42         2.11 o                         
  -9   0   7          2.08          0.04         2.71 o                         
  -7   0   7        113.46         96.66         6.48 o                         
  -5   0   7        183.93        190.42         5.26 o                         
  -3   0   7        597.74        597.96         7.82 o                         
  -1   0   7         89.55         78.95         4.54 o                         
   1   0   7          0.39          2.51         1.24 o                         
   3   0   7          3.93          0.95         0.94 o                         
   5   0   7        440.25        480.98         7.34 o                         
   7   0   7         56.43         71.79         4.73 o                         
 -10   1   7        203.31        219.68         5.93 o                         
  -9   1   7         53.35         59.14         3.84 o                         
  -8   1   7        169.28        157.66         6.69 o                         
  -7   1   7         18.86         20.21         1.73 o                         
  -6   1   7         45.95         45.77         1.66 o                         
  -5   1   7        305.37        306.43         5.31 o                         
  -4   1   7        404.45        392.31         5.16 o                         
  -3   1   7        569.14        591.04         5.25 o                         
  -2   1   7         75.90         77.99         2.85 o                         
  -1   1   7        354.04        373.77         6.16 o                         
   0   1   7         92.81         95.11         3.12 o                         
   1   1   7         67.06         62.89         2.58 o                         
   2   1   7         63.51         56.53         2.94 o                         
   3   1   7        183.99        182.20         2.90 o                         
   4   1   7          5.38          4.99         0.85 o                         
   5   1   7        127.90        130.31         2.84 o                         
   6   1   7          8.73         11.16         1.06 o                         
   7   1   7          5.54          5.88         0.97 o                         
 -10   2   7         50.94         52.37         2.95 o                         
  -9   2   7        134.88        145.06         7.69 o                         
  -8   2   7         51.86         48.11         3.80 o                         
  -7   2   7        221.75        194.37         4.56 o                         
  -6   2   7        176.72        166.28         2.75 o                         
  -5   2   7         46.19         42.41         1.91 o                         
  -4   2   7        380.25        368.77         4.68 o                         
  -3   2   7       2489.84       2510.42        14.18 o                         
  -2   2   7         45.40         40.63         2.17 o                         
  -1   2   7         51.53         42.55         2.23 o                         
   0   2   7         14.76         17.74         1.69 o                         
   1   2   7        183.28        202.81         4.88 o                         
   2   2   7       1345.36       1289.04        10.67 o                         
   3   2   7         60.92         63.65         1.89 o                         
   4   2   7        195.22        197.33         3.85 o                         
   5   2   7         22.73         23.92         1.44 o                         
   6   2   7         10.69         10.71         1.15 o                         
   7   2   7          4.46          1.45         0.83 o                         
 -10   3   7        104.58        112.24         4.52 o                         
  -9   3   7         24.40         21.35         2.50 o                         
  -8   3   7         28.45         24.30         2.20 o                         
  -7   3   7         14.43         11.95         1.30 o                         
  -6   3   7          0.80          1.97         0.73 o                         
  -5   3   7         41.35         42.68         2.22 o                         
  -4   3   7         17.59         14.61         1.54 o                         
  -3   3   7         67.03         68.47         2.16 o                         
  -2   3   7        175.25        178.32         4.77 o                         
  -1   3   7        103.72         83.00         3.35 o                         
   0   3   7        755.54        727.67         9.02 o                         
   1   3   7         12.98         18.41         1.70 o                         
   2   3   7          3.03          3.55         0.76 o                         
   3   3   7        179.04        175.72         3.07 o                         
   4   3   7       1140.68       1176.04         9.76 o                         
   5   3   7         16.43         15.18         1.22 o                         
   6   3   7         96.55         96.29         2.56 o                         
   7   3   7         94.42        103.65         2.88 o                         
 -10   4   7        253.09        286.87        10.50 o                         
  -9   4   7         48.43         47.80         3.36 o                         
  -8   4   7          0.72          1.72         1.43 o                         
  -7   4   7         15.02         16.10         1.45 o                         
  -6   4   7         43.23         43.24         1.85 o                         
  -5   4   7          5.62          6.40         1.23 o                         
  -4   4   7        248.63        257.66         6.71 o                         
  -3   4   7         53.12         52.41         2.31 o                         
  -2   4   7        151.29        155.58         4.54 o                         
  -1   4   7         41.47         42.52         2.52 o                         
   0   4   7          0.29          1.14         1.06 o                         
   1   4   7       2093.76       2026.37        15.30 o                         
   2   4   7        618.01        599.97         5.20 o                         
   3   4   7         38.35         43.54         1.60 o                         
   4   4   7        398.30        416.72         5.77 o                         
   5   4   7        151.15        158.81         3.22 o                         
   6   4   7        329.73        376.37         5.17 o                         
 -10   5   7         16.15         16.27         1.32 o                         
  -9   5   7        143.52        151.83         4.86 o                         
  -8   5   7        112.75        108.12         4.19 o                         
  -7   5   7         65.23         60.10         2.72 o                         
  -6   5   7          0.12         -0.03         0.88 o                         
  -5   5   7        250.56        237.47         4.55 o                         
  -4   5   7         69.98         69.59         3.49 o                         
  -3   5   7         10.63          8.83         1.15 o                         
  -2   5   7          5.97          4.30         1.25 o                         
  -1   5   7        718.46        721.08         8.80 o                         
   0   5   7        623.21        593.78         9.11 o                         
   1   5   7        192.66        188.47         4.43 o                         
   2   5   7         14.37          8.89         0.80 o                         
   3   5   7         89.58         76.02         2.14 o                         
   4   5   7        179.55        186.65         3.86 o                         
   5   5   7         56.44         54.02         2.02 o                         
   6   5   7         13.08         15.84         1.36 o                         
 -10   6   7          0.17          1.56         1.29 o                         
  -9   6   7        108.30        101.17         3.90 o                         
  -8   6   7        166.04        169.56         5.50 o                         
  -7   6   7          3.47          5.70         1.27 o                         
  -6   6   7        411.96        375.01        10.28 o                         
  -5   6   7          3.92          4.98         0.82 o                         
  -4   6   7         18.94         20.30         1.63 o                         
  -3   6   7         51.90         53.12         2.59 o                         
  -2   6   7         49.85         43.86         2.36 o                         
  -1   6   7       1032.96       1008.82        10.58 o                         
   0   6   7        104.07         84.91         3.28 o                         
   1   6   7        651.52        618.87         8.00 o                         
   2   6   7          2.98          5.02         0.69 o                         
   3   6   7        100.91         82.01         2.04 o                         
   4   6   7        287.07        278.23         4.97 o                         
   5   6   7          2.16          2.19         0.83 o                         
   6   6   7          0.00         -0.44         0.84 o                         
 -10   7   7        353.71        402.07        10.90 o                         
  -9   7   7          0.18          1.13         1.30 o                         
  -8   7   7         26.89         23.45         2.12 o                         
  -7   7   7         37.23         32.42         3.21 o                         
  -6   7   7         54.81         44.91         2.37 o                         
  -5   7   7        208.93        201.74         3.49 o                         
  -4   7   7        195.55        170.73         4.64 o                         
  -3   7   7        317.84        305.98         6.01 o                         
  -2   7   7        208.64        191.85         4.70 o                         
  -1   7   7          0.29          1.34         1.34 o                         
   0   7   7          1.80          1.96         1.05 o                         
   1   7   7        398.59        391.28         5.06 o                         
   2   7   7        180.32        173.20         3.08 o                         
   3   7   7         60.49         60.10         1.85 o                         
   4   7   7          4.44          3.80         1.21 o                         
   5   7   7         99.30        101.29         2.80 o                         
   6   7   7         68.24         64.48         2.04 o                         
 -10   8   7        106.21        132.18         7.03 o                         
  -9   8   7         11.82         12.38         1.44 o                         
  -8   8   7         91.95         99.68         4.10 o                         
  -7   8   7         25.39         23.23         1.93 o                         
  -6   8   7        164.90        182.04         4.24 o                         
  -5   8   7         30.00         32.56         1.48 o                         
  -4   8   7        125.76        115.27         2.71 o                         
  -3   8   7        102.15         95.12         3.83 o                         
  -2   8   7         24.47         21.17         1.52 o                         
  -1   8   7        162.42        155.44         3.98 o                         
   0   8   7         71.77         64.94         3.23 o                         
   1   8   7        108.70         97.09         2.51 o                         
   2   8   7        232.39        237.53         3.75 o                         
   3   8   7        249.21        227.32         4.83 o                         
   4   8   7         39.93         42.31         2.60 o                         
   5   8   7         77.37         78.76         2.90 o                         
   6   8   7         55.78         67.23         2.46 o                         
  -9   9   7         20.61         22.70         1.63 o                         
  -8   9   7         16.60         16.83         1.96 o                         
  -7   9   7         90.42         80.93         3.23 o                         
  -6   9   7          0.26          1.33         1.21 o                         
  -5   9   7         29.79         26.33         1.64 o                         
  -4   9   7         12.93         14.51         1.08 o                         
  -3   9   7        192.83        184.31         3.74 o                         
  -2   9   7         78.56         70.99         2.57 o                         
  -1   9   7        767.90        739.01         8.66 o                         
   0   9   7          6.03          6.41         0.90 o                         
   1   9   7        102.51         92.13         2.46 o                         
   2   9   7         68.74         60.81         2.04 o                         
   3   9   7        304.67        294.59         5.13 o                         
   4   9   7        119.27        120.98         3.75 o                         
   5   9   7        108.50        114.56         3.70 o                         
   6   9   7        209.01        239.83         4.25 o                         
  -9  10   7         42.22         47.00         3.61 o                         
  -8  10   7         17.54         17.17         1.90 o                         
  -7  10   7        227.88        227.34         5.82 o                         
  -6  10   7         11.61          9.62         1.45 o                         
  -5  10   7         21.01         24.21         1.54 o                         
  -4  10   7        123.39        105.66         2.60 o                         
  -3  10   7          0.32          1.60         1.24 o                         
  -2  10   7         16.89         15.10         0.93 o                         
  -1  10   7         14.59         15.53         1.06 o                         
   0  10   7         11.93          9.42         1.20 o                         
   1  10   7         21.89         19.60         1.20 o                         
   2  10   7         37.56         37.70         1.69 o                         
   3  10   7         39.91         38.46         1.99 o                         
   4  10   7          6.41          5.88         1.36 o                         
   5  10   7         64.96         69.07         3.15 o                         
   6  10   7         11.72         11.18         1.06 o                         
  -9  11   7         23.75         34.68         2.94 o                         
  -8  11   7         50.40         53.49         3.53 o                         
  -7  11   7         50.01         56.11         3.43 o                         
  -6  11   7          8.22          6.67         1.44 o                         
  -5  11   7        115.45        102.57         2.98 o                         
  -4  11   7        119.23        106.48         2.86 o                         
  -3  11   7         11.20         10.89         1.16 o                         
  -2  11   7        222.88        221.95         3.32 o                         
  -1  11   7        669.51        625.37         6.51 o                         
   0  11   7         11.18         10.32         0.91 o                         
   1  11   7        177.73        180.33         3.14 o                         
   2  11   7        111.21        113.93         4.41 o                         
   3  11   7        224.15        221.99         4.36 o                         
   4  11   7          5.16          4.53         1.24 o                         
   5  11   7          0.15         -1.08         1.08 o                         
  -9  12   7        129.39        157.42         4.56 o                         
  -8  12   7         77.05         81.90         4.07 o                         
  -7  12   7          8.26          8.62         1.73 o                         
  -6  12   7         54.53         52.90         2.98 o                         
  -5  12   7        118.73        113.47         3.84 o                         
  -4  12   7         16.58         16.55         1.50 o                         
  -3  12   7        222.51        210.30         4.75 o                         
  -2  12   7        109.63         96.75         2.61 o                         
  -1  12   7        975.32        960.07         8.08 o                         
   0  12   7         25.94         31.42         1.58 o                         
   1  12   7          9.31         10.09         1.21 o                         
   2  12   7         22.97         21.24         1.82 o                         
   3  12   7        190.00        207.64         4.12 o                         
   4  12   7         15.91         14.91         1.64 o                         
   5  12   7         63.27         64.91         2.43 o                         
  -8  13   7         71.66         76.81         3.75 o                         
  -7  13   7         11.71         10.51         2.07 o                         
  -6  13   7          0.04         -0.15         1.20 o                         
  -5  13   7         52.11         52.48         2.70 o                         
  -4  13   7         30.00         27.43         2.27 o                         
  -3  13   7        307.72        295.10         6.06 o                         
  -2  13   7         73.74         63.90         2.44 o                         
  -1  13   7          0.03          1.83         0.87 o                         
   0  13   7          0.48          1.86         0.81 o                         
   1  13   7        120.89        129.47         3.29 o                         
   2  13   7         55.75         55.27         2.71 o                         
   3  13   7        854.62        906.92         9.81 o                         
   4  13   7          8.73         13.55         1.66 o                         
   5  13   7          1.69          2.16         0.71 o                         
  -8  14   7        181.12        193.43         5.36 o                         
  -7  14   7         39.09         43.40         3.19 o                         
  -6  14   7         19.87         21.79         2.01 o                         
  -5  14   7          0.06         -0.63         1.27 o                         
  -4  14   7         28.52         30.85         2.33 o                         
  -3  14   7         31.37         26.65         2.51 o                         
  -2  14   7        306.12        273.99         5.92 o                         
  -1  14   7        517.85        499.08         7.99 o                         
   0  14   7         50.03         53.10         2.99 o                         
   1  14   7          4.02          2.25         1.05 o                         
   2  14   7         69.15         61.35         2.73 o                         
   3  14   7         98.35         99.74         2.94 o                         
   4  14   7         55.06         67.26         2.61 o                         
   5  14   7         14.83         10.75         1.13 o                         
  -8  15   7          1.13         -1.44         1.44 o                         
  -7  15   7         20.15         19.62         2.19 o                         
  -6  15   7         19.68         18.25         1.98 o                         
  -5  15   7          6.75          5.91         1.39 o                         
  -4  15   7          4.22          3.58         1.26 o                         
  -3  15   7        272.30        258.57         6.93 o                         
  -2  15   7         25.18         24.59         2.20 o                         
  -1  15   7         37.06         32.89         2.07 o                         
   0  15   7         98.72         84.05         3.02 o                         
   1  15   7          9.31          7.70         1.15 o                         
   2  15   7         46.57         45.14         2.33 o                         
   3  15   7          3.60          5.90         1.00 o                         
   4  15   7         56.29         52.82         2.50 o                         
  -7  16   7         94.47        102.34         3.99 o                         
  -6  16   7          9.23         12.86         1.55 o                         
  -5  16   7         34.94         44.20         2.78 o                         
  -4  16   7        434.82        443.50         8.62 o                         
  -3  16   7         14.86         16.84         2.48 o                         
  -2  16   7         30.72         35.34         2.75 o                         
  -1  16   7         26.37         24.29         1.80 o                         
   0  16   7        212.81        222.36         4.05 o                         
   1  16   7          2.30          3.78         1.14 o                         
   2  16   7        296.98        314.97         5.47 o                         
   3  16   7         16.07         15.88         1.31 o                         
   4  16   7          2.41          2.78         1.22 o                         
  -7  17   7          1.84          2.48         1.01 o                         
  -6  17   7         55.70         55.05         2.67 o                         
  -5  17   7        117.48        122.13         4.20 o                         
  -4  17   7          2.66          3.02         1.22 o                         
  -3  17   7        252.87        271.62         7.56 o                         
  -2  17   7        135.07        122.89         4.05 o                         
  -1  17   7         35.11         30.11         1.88 o                         
   0  17   7        352.56        377.00         4.89 o                         
   1  17   7         41.54         40.16         1.72 o                         
   2  17   7        240.53        264.33         4.40 o                         
   3  17   7          5.40          3.69         0.83 o                         
  -6  18   7        263.12        271.16         5.40 o                         
  -5  18   7         97.06         91.60         3.02 o                         
  -4  18   7        101.71        110.73         4.02 o                         
  -3  18   7          0.63          2.29         1.24 o                         
  -2  18   7          0.88          1.61         1.35 o                         
  -1  18   7        135.36        139.30         4.12 o                         
   0  18   7        222.44        233.50         3.60 o                         
   1  18   7        123.70        128.91         2.75 o                         
   2  18   7        249.78        260.17         3.96 o                         
   3  18   7          5.72          2.59         0.89 o                         
  -6  19   7        128.53        157.88         7.36 o                         
  -5  19   7          2.23          1.22         0.98 o                         
  -4  19   7         12.65         13.01         1.49 o                         
  -3  19   7         62.67         68.30         2.84 o                         
  -2  19   7        135.70        147.21         4.53 o                         
  -1  19   7         47.92         49.68         2.67 o                         
   0  19   7        129.25        149.71         3.16 o                         
   1  19   7          2.05          0.86         0.65 o                         
   2  19   7        365.33        412.83         5.13 o                         
  -5  20   7        115.34        139.73         7.17 o                         
  -4  20   7        206.57        227.34         5.60 o                         
  -3  20   7          2.70          3.31         1.05 o                         
  -2  20   7          4.32          5.84         1.06 o                         
  -1  20   7         99.03        103.97         3.09 o                         
   0  20   7        118.95        133.06         2.95 o                         
   1  20   7        102.66        121.52         2.87 o                         
  -4  21   7          0.14         -1.29         1.52 o                         
  -3  21   7          0.10          0.15         0.82 o                         
  -2  21   7          0.90          0.70         0.70 o                         
  -1  21   7        115.68        119.33         2.49 o                         
   0  21   7          3.09          1.60         0.85 o                         
 -10   0   8        134.64        157.34         7.70 o                         
  -8   0   8        477.73        463.16        13.12 o                         
  -6   0   8         18.14         15.39         3.21 o                         
  -4   0   8        288.61        272.68         4.46 o                         
  -2   0   8       3210.24       3104.15        27.82 o                         
   0   0   8         27.53         26.54         1.60 o                         
   2   0   8         72.04         56.85         2.55 o                         
   4   0   8          7.97         10.17         1.42 o                         
   6   0   8         50.36         54.56         3.08 o                         
 -10   1   8         22.58         22.07         2.24 o                         
  -9   1   8          4.37          5.02         2.61 o                         
  -8   1   8         44.73         44.46         3.62 o                         
  -7   1   8         12.55         14.24         2.08 o                         
  -6   1   8         25.51         25.47         1.82 o                         
  -5   1   8        261.31        233.40         3.60 o                         
  -4   1   8       1403.28       1320.26         8.92 o                         
  -3   1   8        156.88        163.82         3.85 o                         
  -2   1   8          3.26          2.05         1.10 o                         
  -1   1   8        382.12        365.80         7.18 o                         
   0   1   8          7.04          8.46         0.75 o                         
   1   1   8          7.46          9.14         0.85 o                         
   2   1   8         29.82         25.47         1.31 o                         
   3   1   8        695.79        710.20         7.38 o                         
   4   1   8          4.19          2.53         0.94 o                         
   5   1   8        100.53        120.09         2.74 o                         
   6   1   8          2.60          3.11         0.99 o                         
 -10   2   8         91.60        110.29         4.50 o                         
  -9   2   8         19.91         20.04         2.76 o                         
  -8   2   8         11.91         10.15         2.14 o                         
  -7   2   8        128.23        119.39         4.45 o                         
  -6   2   8         23.96         20.08         1.78 o                         
  -5   2   8        153.41        151.11         3.27 o                         
  -4   2   8        244.79        232.87         3.53 o                         
  -3   2   8        591.99        554.08         8.49 o                         
  -2   2   8          9.04          7.19         1.58 o                         
  -1   2   8        304.24        297.93         4.39 o                         
   0   2   8          2.35          4.50         0.70 o                         
   1   2   8         72.86         62.61         1.73 o                         
   2   2   8         49.22         40.88         1.68 o                         
   3   2   8          2.64          4.76         1.02 o                         
   4   2   8        132.97        138.88         3.36 o                         
   5   2   8         24.25         32.35         1.62 o                         
   6   2   8         16.52         18.39         1.37 o                         
 -10   3   8         23.29         28.89         3.56 o                         
  -9   3   8        158.53        176.83         7.04 o                         
  -8   3   8        249.58        210.31         7.16 o                         
  -7   3   8          2.58          2.84         1.10 o                         
  -6   3   8         21.30         21.33         1.81 o                         
  -5   3   8        126.10        126.91         3.55 o                         
  -4   3   8        102.69         81.88         2.45 o                         
  -3   3   8        246.48        214.78         3.52 o                         
  -2   3   8       1076.09       1077.63        17.80 o                         
  -1   3   8          0.14         -0.67         0.67 o                         
   0   3   8         27.31         22.30         1.07 o                         
   1   3   8          9.43          8.33         0.81 o                         
   2   3   8          0.39          3.84         1.89 o                         
   3   3   8         69.69         87.10         2.84 o                         
   4   3   8        692.87        687.59         9.83 o                         
   5   3   8        274.34        306.64         4.55 o                         
   6   3   8         28.25         23.66         2.95 o                         
  -9   4   8          0.46         -0.41         1.04 o                         
  -8   4   8         22.70         18.81         2.07 o                         
  -7   4   8         56.52         59.67         2.63 o                         
  -6   4   8        156.02        153.45         4.44 o                         
  -5   4   8         66.33         58.43         2.45 o                         
  -4   4   8         96.62         84.08         2.47 o                         
  -3   4   8        948.95        903.63         7.13 o                         
  -2   4   8        731.45        702.93         5.58 o                         
  -1   4   8         42.08         39.30         1.41 o                         
   0   4   8         68.50         64.24         1.71 o                         
   1   4   8         27.25         21.57         1.13 o                         
   2   4   8        295.44        269.98         4.28 o                         
   3   4   8        587.31        606.13         7.16 o                         
   4   4   8         99.76         98.94         2.83 o                         
   5   4   8         10.56         12.59         1.09 o                         
  -9   5   8         35.83         37.25         2.27 o                         
  -8   5   8          5.73          6.29         1.18 o                         
  -7   5   8         11.76          8.00         1.43 o                         
  -6   5   8         17.31         15.07         1.66 o                         
  -5   5   8          7.25          5.49         1.07 o                         
  -4   5   8        150.41        155.61         3.34 o                         
  -3   5   8         40.79         48.84         1.76 o                         
  -2   5   8         66.01         71.59         1.92 o                         
  -1   5   8        100.76         96.70         2.14 o                         
   0   5   8        108.75         91.80         2.18 o                         
   1   5   8        186.03        187.35         3.08 o                         
   2   5   8          0.74          0.83         1.14 o                         
   3   5   8         89.69         74.56         2.47 o                         
   4   5   8         51.10         47.45         2.16 o                         
   5   5   8        196.38        195.69         3.29 o                         
  -9   6   8        219.03        218.96         5.86 o                         
  -8   6   8          0.01         -1.02         1.02 o                         
  -7   6   8        241.73        244.07         5.41 o                         
  -6   6   8        161.40        150.83         4.41 o                         
  -5   6   8        190.65        179.82         4.23 o                         
  -4   6   8          6.61          6.39         1.10 o                         
  -3   6   8        120.51        118.20         2.48 o                         
  -2   6   8         95.07         86.64         2.25 o                         
  -1   6   8        286.39        271.92         3.80 o                         
   0   6   8        146.59        141.33         2.69 o                         
   1   6   8          5.72          2.75         0.87 o                         
   2   6   8          2.21          1.21         0.91 o                         
   3   6   8         68.59         74.07         2.41 o                         
   4   6   8          7.81         10.84         1.09 o                         
   5   6   8         36.34         49.56         1.66 o                         
  -9   7   8         63.13         62.93         2.65 o                         
  -8   7   8        238.01        248.47         6.37 o                         
  -7   7   8         28.08         20.00         1.73 o                         
  -6   7   8         23.72         24.22         1.98 o                         
  -5   7   8          0.70          1.88         1.10 o                         
  -4   7   8        191.85        182.55         4.53 o                         
  -3   7   8        414.15        394.41         5.45 o                         
  -2   7   8          1.58          2.14         0.73 o                         
  -1   7   8        152.28        161.07         3.18 o                         
   0   7   8         12.06         12.65         1.05 o                         
   1   7   8        160.88        156.76         3.05 o                         
   2   7   8         46.51         46.63         1.91 o                         
   3   7   8         11.52         12.65         1.15 o                         
   4   7   8         51.31         47.82         1.88 o                         
   5   7   8         57.25         55.63         2.67 o                         
  -9   8   8          3.62          1.59         0.88 o                         
  -8   8   8          9.31          8.64         1.22 o                         
  -7   8   8         13.29         17.31         1.52 o                         
  -6   8   8         21.51         20.28         1.55 o                         
  -5   8   8         68.20         63.10         2.73 o                         
  -4   8   8        370.55        367.38         6.35 o                         
  -3   8   8        250.00        237.39         4.50 o                         
  -2   8   8         50.08         50.40         1.83 o                         
  -1   8   8         30.19         36.42         1.61 o                         
   0   8   8          5.33          6.35         0.82 o                         
   1   8   8        104.88        100.77         2.80 o                         
   2   8   8         22.26         20.74         1.46 o                         
   3   8   8          0.52          0.59         1.01 o                         
   4   8   8         25.84         27.40         1.73 o                         
   5   8   8         10.18         13.52         1.16 o                         
  -9   9   8         13.44         15.92         2.05 o                         
  -8   9   8         18.76         25.37         1.79 o                         
  -7   9   8         99.78         81.37         2.81 o                         
  -6   9   8         64.00         63.91         2.48 o                         
  -5   9   8         95.14        105.73         3.24 o                         
  -4   9   8        611.32        596.58         9.37 o                         
  -3   9   8         57.28         53.41         2.39 o                         
  -2   9   8          6.62          6.60         0.83 o                         
  -1   9   8         90.12         88.59         2.30 o                         
   0   9   8         92.56         90.79         2.44 o                         
   1   9   8         13.73         12.84         1.48 o                         
   2   9   8          2.74          2.86         0.95 o                         
   3   9   8         28.07         28.11         1.59 o                         
   4   9   8         27.99         27.74         1.53 o                         
   5   9   8          1.11          1.23         0.73 o                         
  -9  10   8         90.58        104.97         4.27 o                         
  -8  10   8          8.66          9.19         1.40 o                         
  -7  10   8          9.44          7.76         1.25 o                         
  -6  10   8        125.30        112.33         3.73 o                         
  -5  10   8        260.27        259.43         5.23 o                         
  -4  10   8        647.87        624.32        11.10 o                         
  -3  10   8        212.34        206.55         4.73 o                         
  -2  10   8        238.53        229.42         3.79 o                         
  -1  10   8         10.02          9.22         0.93 o                         
   0  10   8          0.10          1.28         0.95 o                         
   1  10   8          9.16         10.34         1.44 o                         
   2  10   8         28.00         24.48         1.50 o                         
   3  10   8        117.76        119.99         2.96 o                         
   4  10   8          0.77          0.68         0.73 o                         
   5  10   8        141.11        150.98         6.77 o                         
  -8  11   8          2.91          3.23         1.74 o                         
  -7  11   8         86.20         95.46         3.09 o                         
  -6  11   8          4.38          6.40         1.28 o                         
  -5  11   8         61.16         56.34         2.52 o                         
  -4  11   8        400.43        396.35         8.53 o                         
  -3  11   8        444.30        430.72         7.96 o                         
  -2  11   8        383.11        370.37         5.88 o                         
  -1  11   8          1.17          0.92         1.33 o                         
   0  11   8          2.36          2.75         1.05 o                         
   1  11   8         23.74         25.00         1.93 o                         
   2  11   8          2.53          3.80         0.90 o                         
   3  11   8        194.85        187.78         3.56 o                         
   4  11   8          4.47          1.42         0.67 o                         
  -8  12   8         53.91         53.62         3.07 o                         
  -7  12   8         32.74         26.44         1.86 o                         
  -6  12   8        270.95        254.16         5.70 o                         
  -5  12   8          1.42          2.27         1.15 o                         
  -4  12   8        109.59        110.96         3.68 o                         
  -3  12   8         45.67         43.73         2.67 o                         
  -2  12   8        334.14        331.17         6.13 o                         
  -1  12   8         21.21         18.32         1.49 o                         
   0  12   8          0.48         -0.61         1.11 o                         
   1  12   8          0.28          1.07         1.04 o                         
   2  12   8        200.04        213.59         3.77 o                         
   3  12   8         13.63         12.43         1.55 o                         
   4  12   8          1.06          2.02         1.25 o                         
  -8  13   8        345.55        385.96         8.46 o                         
  -7  13   8          9.22          7.46         1.50 o                         
  -6  13   8         74.80         77.13         3.12 o                         
  -5  13   8         67.01         68.93         2.81 o                         
  -4  13   8        139.58        138.64         4.39 o                         
  -3  13   8        137.98        136.04         4.93 o                         
  -2  13   8        437.88        442.80         7.83 o                         
  -1  13   8         72.43         82.92         2.80 o                         
   0  13   8         45.61         43.50         2.33 o                         
   1  13   8         11.17          4.78         1.34 o                         
   2  13   8        397.61        411.46         4.95 o                         
   3  13   8          1.16          0.85         0.77 o                         
   4  13   8         77.08         98.74         3.33 o                         
  -7  14   8         32.04         41.54         2.64 o                         
  -6  14   8         20.59         30.02         1.99 o                         
  -5  14   8         60.06         62.97         2.92 o                         
  -4  14   8        107.42        115.70         3.93 o                         
  -3  14   8         18.41         21.58         2.27 o                         
  -2  14   8         21.63         24.31         2.07 o                         
  -1  14   8         11.60         13.64         1.42 o                         
   0  14   8          1.98          2.22         1.07 o                         
   1  14   8        401.04        414.67         7.57 o                         
   2  14   8        430.30        487.70         6.29 o                         
   3  14   8        399.05        457.55         5.36 o                         
  -7  15   8        146.52        166.76         4.56 o                         
  -6  15   8         44.92         53.04         2.62 o                         
  -5  15   8         28.41         27.91         2.14 o                         
  -4  15   8          1.93          3.56         1.19 o                         
  -3  15   8        104.01        102.85         3.29 o                         
  -2  15   8        394.79        429.50         7.28 o                         
  -1  15   8        330.82        352.32         6.33 o                         
   0  15   8          4.08          3.32         1.10 o                         
   1  15   8        343.68        366.11         5.77 o                         
   2  15   8         10.73          7.89         0.90 o                         
   3  15   8          0.07         -0.05         0.79 o                         
  -6  16   8         21.70         18.08         1.54 o                         
  -5  16   8        150.21        155.06         4.37 o                         
  -4  16   8         61.27         62.69         3.11 o                         
  -3  16   8         39.45         44.08         2.36 o                         
  -2  16   8        176.91        181.95         4.64 o                         
  -1  16   8        490.81        516.05         8.34 o                         
   0  16   8         14.81         17.15         1.51 o                         
   1  16   8         33.84         36.76         1.71 o                         
   2  16   8          2.08          3.64         0.70 o                         
  -6  17   8        218.31        263.79        10.44 o                         
  -5  17   8         43.59         51.99         3.72 o                         
  -4  17   8        132.03        139.97         4.20 o                         
  -3  17   8         90.86         85.58         3.05 o                         
  -2  17   8         34.30         46.25         2.33 o                         
  -1  17   8          1.34          1.61         1.03 o                         
   0  17   8         61.34         58.30         2.53 o                         
   1  17   8        117.09        113.33         2.85 o                         
   2  17   8         71.63         73.95         5.26 o                         
  -5  18   8          0.08          0.49         0.95 o                         
  -4  18   8        109.33        125.88         3.65 o                         
  -3  18   8        432.57        492.70         6.49 o                         
  -2  18   8         12.57         11.34         1.46 o                         
  -1  18   8         57.54         50.06         2.20 o                         
   0  18   8         66.81         79.69         2.98 o                         
   1  18   8         11.36          9.23         1.40 o                         
  -4  19   8         31.04         35.94         2.62 o                         
  -3  19   8          3.54          4.78         0.91 o                         
  -2  19   8          6.76          9.15         1.05 o                         
  -1  19   8         10.78          7.33         1.29 o                         
   0  19   8          0.37          1.12         0.79 o                         
  -9   0   9          6.33          9.25         2.41 o                         
  -7   0   9         49.71         33.09         5.78 o                         
  -5   0   9        289.98        264.43         8.33 o                         
  -3   0   9          3.90          3.45         1.11 o                         
  -1   0   9        327.56        313.59         6.27 o                         
   1   0   9         76.91         61.27         3.09 o                         
   3   0   9         77.84         86.77         3.23 o                         
  -9   1   9          2.14          2.13         1.31 o                         
  -8   1   9         40.70         35.15         2.14 o                         
  -7   1   9        212.27        197.97         5.32 o                         
  -6   1   9          1.56          3.22         1.73 o                         
  -5   1   9          0.82          0.70         1.13 o                         
  -4   1   9        299.98        298.89         4.73 o                         
  -3   1   9        756.03        688.24         6.32 o                         
  -2   1   9         10.41         10.68         0.90 o                         
  -1   1   9         31.27         32.65         1.47 o                         
   0   1   9         89.31         82.20         2.21 o                         
   1   1   9         46.52         46.48         1.95 o                         
   2   1   9        303.20        319.79         4.87 o                         
   3   1   9          1.38          0.59         0.87 o                         
   4   1   9         32.26         40.71         1.84 o                         
  -9   2   9         13.49         14.74         1.69 o                         
  -8   2   9         43.54         47.19         2.42 o                         
  -7   2   9         69.21         55.47         2.95 o                         
  -6   2   9          3.41          3.79         1.30 o                         
  -5   2   9         26.41         20.19         1.63 o                         
  -4   2   9         66.00         55.38         2.49 o                         
  -3   2   9        367.36        312.82         4.13 o                         
  -2   2   9        241.86        229.77         3.28 o                         
  -1   2   9         17.17         15.72         1.01 o                         
   0   2   9          3.70          4.39         1.10 o                         
   1   2   9          5.45          3.05         1.02 o                         
   2   2   9        433.40        428.17         5.57 o                         
   3   2   9        240.06        261.22         4.31 o                         
   4   2   9        266.23        317.42         4.82 o                         
  -9   3   9         88.59         76.94         3.22 o                         
  -8   3   9          1.14          0.65         0.98 o                         
  -7   3   9          8.18          7.88         1.63 o                         
  -6   3   9          1.33          2.82         1.74 o                         
  -5   3   9        102.19         94.41         3.98 o                         
  -4   3   9         43.93         38.21         1.85 o                         
  -3   3   9         37.59         35.96         1.45 o                         
  -2   3   9        135.23        128.64         2.56 o                         
  -1   3   9        487.19        444.36         4.66 o                         
   0   3   9        444.29        426.54         5.51 o                         
   1   3   9         58.76         48.91         2.05 o                         
   2   3   9         77.05         72.53         2.57 o                         
   3   3   9        450.17        505.91         5.90 o                         
   4   3   9        145.17        156.37         3.99 o                         
  -9   4   9         15.04         11.08         1.82 o                         
  -8   4   9        115.43        109.08         3.83 o                         
  -7   4   9         14.49         14.48         2.13 o                         
  -6   4   9        243.78        239.48         6.70 o                         
  -5   4   9        350.75        357.80         6.14 o                         
  -4   4   9        594.75        570.78         7.79 o                         
  -3   4   9        111.70        101.85         2.50 o                         
  -2   4   9          8.75          7.65         0.79 o                         
  -1   4   9        125.71        106.13         2.25 o                         
   0   4   9         63.52         57.63         2.14 o                         
   1   4   9        264.62        245.99         5.04 o                         
   2   4   9          0.67          1.31         1.16 o                         
   3   4   9          0.19          0.62         0.82 o                         
   4   4   9          3.68          3.96         0.89 o                         
  -9   5   9          0.06         -0.43         1.20 o                         
  -8   5   9         61.98         59.63         2.88 o                         
  -7   5   9         40.33         38.07         2.34 o                         
  -6   5   9         55.10         50.50         3.79 o                         
  -5   5   9        400.49        391.77         7.64 o                         
  -4   5   9         82.44         79.35         3.70 o                         
  -3   5   9        170.08        179.96         4.17 o                         
  -2   5   9          0.88          1.56         1.12 o                         
  -1   5   9        330.20        331.88         5.21 o                         
   0   5   9        316.78        288.55         5.22 o                         
   1   5   9         79.50         74.45         2.64 o                         
   2   5   9        195.97        179.45         4.07 o                         
   3   5   9         44.20         49.71         1.92 o                         
   4   5   9         26.10         32.23         1.50 o                         
  -9   6   9        124.15        150.69         6.87 o                         
  -8   6   9          3.66          0.89         1.16 o                         
  -7   6   9         11.85         15.50         1.50 o                         
  -6   6   9         80.85         82.06         3.91 o                         
  -5   6   9          1.14          2.36         1.34 o                         
  -4   6   9         66.00         54.04         3.05 o                         
  -3   6   9         48.48         50.10         2.64 o                         
  -2   6   9        361.73        355.08         7.28 o                         
  -1   6   9        184.50        177.47         3.43 o                         
   0   6   9        190.64        168.49         3.48 o                         
   1   6   9        142.01        147.15         3.58 o                         
   2   6   9         96.73         88.27         2.67 o                         
   3   6   9          7.58         10.50         1.08 o                         
   4   6   9         89.74        112.08         2.39 o                         
  -8   7   9          4.62          2.25         1.30 o                         
  -7   7   9        138.17        140.92         3.74 o                         
  -6   7   9        344.95        343.64         5.67 o                         
  -5   7   9         16.21         16.69         1.89 o                         
  -4   7   9        158.35        150.29         4.87 o                         
  -3   7   9         33.24         33.00         2.20 o                         
  -2   7   9        278.93        272.12         4.66 o                         
  -1   7   9         43.77         38.95         1.72 o                         
   0   7   9         48.53         45.01         1.86 o                         
   1   7   9         41.04         35.83         1.96 o                         
   2   7   9          2.65          1.40         0.88 o                         
   3   7   9          0.38         -0.10         0.87 o                         
   4   7   9        101.36        128.05         3.90 o                         
  -8   8   9        129.05        116.36         3.41 o                         
  -7   8   9          0.81          1.57         0.84 o                         
  -6   8   9         23.55         21.04         1.58 o                         
  -5   8   9        380.95        398.52         8.21 o                         
  -4   8   9        232.27        227.68         5.35 o                         
  -3   8   9         40.52         36.34         2.30 o                         
  -2   8   9        108.62        114.58         3.08 o                         
  -1   8   9        125.16        114.19         3.27 o                         
   0   8   9          1.79          3.10         1.09 o                         
   1   8   9          0.67          0.90         1.21 o                         
   2   8   9         52.04         52.14         2.61 o                         
   3   8   9          0.40          0.12         0.86 o                         
   4   8   9        114.16        122.85         9.42 o                         
  -8   9   9          1.93          3.42         1.19 o                         
  -7   9   9          1.31          0.61         0.78 o                         
  -6   9   9          0.04          0.21         0.92 o                         
  -5   9   9         38.48         29.35         2.26 o                         
  -4   9   9         68.55         57.51         2.76 o                         
  -3   9   9        175.20        179.95         4.61 o                         
  -2   9   9         49.62         48.52         2.16 o                         
  -1   9   9         21.56         19.45         1.47 o                         
   0   9   9        152.04        140.02         3.21 o                         
   1   9   9          8.32          6.67         1.24 o                         
   2   9   9         94.10         94.01         3.32 o                         
   3   9   9          4.39          1.09         1.15 o                         
  -8  10   9          0.00          1.67         1.50 o                         
  -7  10   9         30.26         29.70         1.65 o                         
  -6  10   9        137.35        138.15         3.33 o                         
  -5  10   9         46.77         55.80         2.57 o                         
  -4  10   9         25.97         24.33         2.04 o                         
  -3  10   9         67.15         76.30         3.61 o                         
  -2  10   9         70.85         67.52         2.66 o                         
  -1  10   9         23.27         26.83         1.66 o                         
   0  10   9          6.35          3.67         0.82 o                         
   1  10   9          1.02          0.87         0.94 o                         
   2  10   9         21.40         19.27         1.62 o                         
   3  10   9         15.17         14.09         1.15 o                         
  -7  11   9         84.84        101.18         2.69 o                         
  -6  11   9         65.44         71.09         2.32 o                         
  -5  11   9          1.43          3.94         1.16 o                         
  -4  11   9        136.05        133.28         4.27 o                         
  -3  11   9        259.72        266.78         7.15 o                         
  -2  11   9          1.90          1.72         1.16 o                         
  -1  11   9          5.50          2.72         1.17 o                         
   0  11   9         18.52         20.43         1.35 o                         
   1  11   9         43.03         51.96         2.15 o                         
   2  11   9         24.59         20.66         1.42 o                         
   3  11   9          8.21          8.90         1.21 o                         
  -7  12   9        255.34        314.19         5.20 o                         
  -6  12   9         73.79         86.89         2.90 o                         
  -5  12   9         93.18         95.68         3.36 o                         
  -4  12   9          0.34          1.22         1.20 o                         
  -3  12   9        160.57        162.77         4.44 o                         
  -2  12   9        173.43        171.28         4.19 o                         
  -1  12   9         43.26         42.54         2.20 o                         
   0  12   9        109.61        123.02         3.02 o                         
   1  12   9         21.41         17.55         1.21 o                         
   2  12   9         33.53         37.10         1.55 o                         
  -7  13   9         17.31         18.58         3.03 o                         
  -6  13   9        143.65        160.05         4.18 o                         
  -5  13   9         45.79         57.19         2.85 o                         
  -4  13   9         57.87         58.18         3.04 o                         
  -3  13   9         25.76         21.62         1.55 o                         
  -2  13   9          8.81          9.81         1.11 o                         
  -1  13   9         15.63         18.75         1.56 o                         
   0  13   9         52.49         54.32         2.00 o                         
   1  13   9        267.86        269.48         4.24 o                         
   2  13   9          1.34          5.36         1.09 o                         
  -6  14   9         18.28         20.79         1.78 o                         
  -5  14   9         11.59         11.22         1.60 o                         
  -4  14   9        220.43        238.21         5.51 o                         
  -3  14   9          0.01          0.74         0.97 o                         
  -2  14   9          0.24          0.88         1.52 o                         
  -1  14   9         17.80         25.40         2.01 o                         
   0  14   9        187.14        189.98         3.85 o                         
   1  14   9          2.38          2.93         0.79 o                         
   2  14   9          4.23          5.29         1.59 o                         
  -6  15   9         15.67         12.47         2.37 o                         
  -5  15   9          0.09          0.31         1.29 o                         
  -4  15   9          0.26          0.87         1.13 o                         
  -3  15   9         31.53         35.19         1.94 o                         
  -2  15   9         15.55         19.99         1.42 o                         
  -1  15   9         90.44         99.58         3.10 o                         
   0  15   9         51.03         54.95         2.23 o                         
   1  15   9         15.63         16.02         1.36 o                         
  -5  16   9         35.47         40.27         2.79 o                         
  -4  16   9         31.80         32.98         2.30 o                         
  -3  16   9         68.02         68.64         2.68 o                         
  -2  16   9        150.87        181.02         3.94 o                         
  -1  16   9         22.83         24.86         1.55 o                         
   0  16   9         45.13         49.61         2.23 o                         
  -4  17   9         30.23         38.65         2.69 o                         
  -3  17   9          3.57          4.21         1.26 o                         
  -2  17   9         89.35         98.71         2.87 o                         
  -1  17   9         22.07         21.57         1.46 o                         
  -8   0  10         64.87         64.54         5.61 o                         
  -6   0  10        281.12        287.66         8.39 o                         
  -4   0  10         45.02         39.78         2.63 o                         
  -2   0  10        367.10        323.62         6.16 o                         
   0   0  10         10.44         14.56         1.46 o                         
   2   0  10        731.37        791.81         9.60 o                         
  -8   1  10          4.61          5.10         0.99 o                         
  -7   1  10          5.97          3.23         0.99 o                         
  -6   1  10         21.66         21.97         1.77 o                         
  -5   1  10          1.94          1.68         1.03 o                         
  -4   1  10        969.63        903.24         8.13 o                         
  -3   1  10        836.90        822.89         7.91 o                         
  -2   1  10         50.27         49.08         1.83 o                         
  -1   1  10          0.04          0.84         0.79 o                         
   0   1  10          6.33          5.93         0.83 o                         
   1   1  10          1.35          4.31         0.88 o                         
   2   1  10          5.88          8.20         1.07 o                         
   3   1  10        128.00        147.80         3.28 o                         
  -8   2  10          7.16          6.51         0.97 o                         
  -7   2  10        139.71        133.68         3.46 o                         
  -6   2  10         78.54         68.75         3.09 o                         
  -5   2  10         27.48         25.04         1.60 o                         
  -4   2  10         36.65         32.89         1.90 o                         
  -3   2  10          8.78          8.65         1.20 o                         
  -2   2  10          5.43          6.29         0.94 o                         
  -1   2  10         17.89         15.13         1.40 o                         
   0   2  10         75.31         69.41         2.06 o                         
   1   2  10          2.40          7.25         1.00 o                         
   2   2  10         57.40         51.13         1.85 o                         
   3   2  10        254.88        291.47         5.02 o                         
  -8   3  10          1.38          1.61         1.07 o                         
  -7   3  10          0.00          0.78         0.97 o                         
  -6   3  10        101.89        102.97         4.23 o                         
  -5   3  10        313.85        324.75         7.46 o                         
  -4   3  10        222.76        212.40         4.99 o                         
  -3   3  10         68.20         64.45         2.44 o                         
  -2   3  10         20.75         19.55         1.29 o                         
  -1   3  10          2.18          2.16         0.95 o                         
   0   3  10        311.72        326.12         4.00 o                         
   1   3  10        431.43        459.33         5.66 o                         
   2   3  10         59.14         66.54         2.05 o                         
   3   3  10          2.25          0.85         0.69 o                         
  -8   4  10          5.70         11.89         2.69 o                         
  -7   4  10         76.63         84.45         3.17 o                         
  -6   4  10         51.63         60.59         3.17 o                         
  -5   4  10        149.93        150.57         3.68 o                         
  -4   4  10          0.02          2.31         1.11 o                         
  -3   4  10          1.41          0.67         0.91 o                         
  -2   4  10          0.16         -0.37         0.80 o                         
  -1   4  10          3.33          3.19         0.95 o                         
   0   4  10        168.86        159.03         3.57 o                         
   1   4  10          0.01          0.07         0.93 o                         
   2   4  10         46.03         34.09         1.61 o                         
   3   4  10        111.26        124.22         3.17 o                         
  -8   5  10          2.36          2.30         1.33 o                         
  -7   5  10          0.34          1.22         0.96 o                         
  -6   5  10        228.35        244.03        10.88 o                         
  -5   5  10          3.36          4.46         1.27 o                         
  -4   5  10        428.13        421.16         6.74 o                         
  -3   5  10         42.87         46.59         2.26 o                         
  -2   5  10          7.53          6.56         0.95 o                         
  -1   5  10         20.19         17.82         1.36 o                         
   0   5  10          9.50         13.44         1.24 o                         
   1   5  10         19.30         19.80         1.33 o                         
   2   5  10          1.32          0.90         0.69 o                         
   3   5  10          0.19          0.85         1.00 o                         
  -7   6  10          1.46         -0.01         0.96 o                         
  -6   6  10          2.19          2.07         1.30 o                         
  -5   6  10         45.08         56.27         2.76 o                         
  -4   6  10          1.08          1.62         1.18 o                         
  -3   6  10         18.51         19.41         1.60 o                         
  -2   6  10         85.87         76.65         2.57 o                         
  -1   6  10          0.40          0.96         0.83 o                         
   0   6  10          0.21          0.03         0.85 o                         
   1   6  10          0.89         -0.05         0.80 o                         
   2   6  10         18.72         16.43         1.10 o                         
  -7   7  10         36.60         35.34         1.80 o                         
  -6   7  10          3.29          5.81         1.35 o                         
  -5   7  10        139.69        142.63         4.08 o                         
  -4   7  10          1.56          3.80         1.22 o                         
  -3   7  10         49.42         52.74         2.12 o                         
  -2   7  10          4.37          6.11         1.14 o                         
  -1   7  10         78.94         81.08         2.49 o                         
   0   7  10         23.94         28.10         1.97 o                         
   1   7  10          0.39          0.55         0.82 o                         
   2   7  10          7.91         10.43         1.15 o                         
  -7   8  10          0.61          1.49         0.75 o                         
  -6   8  10         19.15         14.28         1.60 o                         
  -5   8  10        307.44        318.21         6.13 o                         
  -4   8  10        205.24        226.28         4.78 o                         
  -3   8  10         38.22         32.98         1.83 o                         
  -2   8  10         33.67         34.49         2.05 o                         
  -1   8  10          0.96         -0.42         0.96 o                         
   0   8  10          0.04          1.67         1.07 o                         
   1   8  10          1.03         -0.33         1.15 o                         
   2   8  10        177.42        198.61         3.72 o                         
  -7   9  10         93.61         91.02         5.62 o                         
  -6   9  10          3.85          3.54         0.94 o                         
  -5   9  10         72.70         64.37         2.44 o                         
  -4   9  10          0.80         -0.29         1.04 o                         
  -3   9  10         93.50         89.88         2.73 o                         
  -2   9  10          4.78          7.94         1.19 o                         
  -1   9  10        106.89        113.07         2.99 o                         
   0   9  10         17.07         15.43         1.54 o                         
   1   9  10         69.81         72.84         2.92 o                         
   2   9  10         22.94         29.93         1.94 o                         
  -6  10  10         16.13         14.22         1.16 o                         
  -5  10  10         44.81         57.74         2.00 o                         
  -4  10  10        104.67        112.57         3.15 o                         
  -3  10  10         14.63         15.61         1.38 o                         
  -2  10  10         15.71         16.24         1.27 o                         
  -1  10  10          0.54          2.47         0.88 o                         
   0  10  10         34.85         33.14         1.91 o                         
   1  10  10         11.11         12.32         1.33 o                         
  -6  11  10         13.00         12.09         3.19 o                         
  -5  11  10        136.44        137.36         3.68 o                         
  -4  11  10          2.29          2.29         0.88 o                         
  -3  11  10         21.20         24.60         1.72 o                         
  -2  11  10         67.36         70.84         2.41 o                         
  -1  11  10         48.86         60.07         2.42 o                         
   0  11  10         17.64         22.33         1.69 o                         
   1  11  10          2.34          1.97         0.93 o                         
  -5  12  10        258.85        281.79         4.23 o                         
  -4  12  10         11.79         16.76         1.28 o                         
  -3  12  10         26.12         25.87         1.89 o                         
  -2  12  10          2.68          1.49         0.75 o                         
  -1  12  10         24.87         29.41         1.66 o                         
   0  12  10         13.79         10.26         2.06 o                         
  -5  13  10        260.18        295.78         9.62 o                         
  -4  13  10         34.33         38.66         1.99 o                         
  -3  13  10        133.32        143.77         3.30 o                         
  -2  13  10         45.73         50.04         1.68 o                         
  -1  13  10         10.57         15.96         1.79 o                         
   0  13  10         63.46         81.43         3.73 o                         
  -4  14  10         33.08         46.72         3.95 o                         
  -3  14  10          8.76         13.94         1.82 o                         
  -2  14  10          1.67          3.43         1.42 o                         
  -5   0  11        394.25        381.45         7.73 o                         
  -3   0  11          0.46          2.83         1.39 o                         
  -1   0  11         22.79         23.09         1.92 o                         
   1   0  11          0.20          3.09         1.00 o                         
  -6   1  11         37.02         47.66         2.35 o                         
  -5   1  11         20.25         23.47         1.68 o                         
  -4   1  11         53.58         56.52         1.98 o                         
  -3   1  11        186.65        172.21         3.99 o                         
  -2   1  11        101.49        129.09         3.14 o                         
  -1   1  11          3.27          4.49         0.81 o                         
   0   1  11          0.58          1.17         0.70 o                         
   1   1  11         50.70         53.44         1.82 o                         
  -6   2  11         53.11         53.46         2.51 o                         
  -5   2  11        181.05        157.85         3.54 o                         
  -4   2  11         14.60          9.49         1.00 o                         
  -3   2  11        171.43        171.30         5.08 o                         
  -2   2  11          7.81          5.12         0.94 o                         
  -1   2  11         75.58         79.85         2.13 o                         
   0   2  11          2.73          3.89         0.89 o                         
   1   2  11         10.31         11.86         1.05 o                         
  -6   3  11         12.60         13.04         1.23 o                         
  -5   3  11         44.55         36.40         1.52 o                         
  -4   3  11          1.27          3.64         0.87 o                         
  -3   3  11          3.85          3.50         0.90 o                         
  -2   3  11         39.17         42.17         1.74 o                         
  -1   3  11          2.69          0.00         0.97 o                         
   0   3  11          1.15          0.84         0.69 o                         
   1   3  11         62.80         62.96         2.33 o                         
  -6   4  11          0.20         -0.99         0.99 o                         
  -5   4  11         99.39        111.55         2.66 o                         
  -4   4  11        113.72        109.09         2.79 o                         
  -3   4  11          3.40          4.65         1.25 o                         
  -2   4  11        127.63        120.65         2.96 o                         
  -1   4  11         52.22         41.50         1.91 o                         
   0   4  11         16.79         14.32         1.08 o                         
   1   4  11          2.12          4.73         1.39 o                         
  -6   5  11        210.86        221.87         4.07 o                         
  -5   5  11          0.37         -0.63         0.81 o                         
  -4   5  11        101.55         92.62         2.51 o                         
  -3   5  11         45.39         42.46         1.96 o                         
  -2   5  11          0.07         -0.17         0.97 o                         
  -1   5  11         58.02         65.35         2.69 o                         
   0   5  11         42.04         30.91         1.70 o                         
  -6   6  11          2.61          4.65         0.94 o                         
  -5   6  11         12.22         12.69         1.02 o                         
  -4   6  11          0.14         -0.56         0.77 o                         
  -3   6  11          0.32          1.70         0.94 o                         
  -2   6  11         23.80         19.73         1.41 o                         
  -1   6  11          5.70          7.29         1.04 o                         
   0   6  11        194.64        189.08         3.70 o                         
  -5   7  11         26.50         23.09         1.31 o                         
  -4   7  11         52.38         59.25         2.07 o                         
  -3   7  11         57.98         57.05         2.56 o                         
  -2   7  11         72.51         76.30         2.37 o                         
  -1   7  11         39.05         49.11         2.18 o                         
   0   7  11          2.70          2.25         1.21 o                         
  -5   8  11        177.50        173.29         5.42 o                         
  -4   8  11        101.28        114.85         3.33 o                         
  -3   8  11          0.02         -0.63         1.14 o                         
  -2   8  11         49.79         47.98         2.02 o                         
  -1   8  11         63.48         55.39         2.07 o                         
  -4   9  11        311.29        327.85         6.74 o                         
  -3   9  11          0.30          0.05         1.35 o                         
  -2   9  11          6.75          8.86         1.35 o                         
  -1   9  11         11.18          8.06         1.81 o                         
  -3  10  11         24.36         29.95         3.30 o                         
                                                                                
